# Supplementary material for: Microbiome changes through the ontogeny of the marine sponge Crambe crambe
Source: Environ Microbiome. 2024 Mar 11;19:15. doi: 10.1186/s40793-024-00556-7 (PMC10929144; doi:10.1186/s40793-024-00556-7)
Supplement: Supplementary file 16 — Additional file 16: Table S5. Abundances and taxonomic identification (Class level) of the shared ASVs between consecutive ontogenetic stages (shown in Additional file 15: Table S4). In yellow, ASVs that were found at significant difference Abundances (see Additional file 18: Table S7). [file 40793_2024_556_MOESM16_ESM.xlsx]

## Sheet: AD_BL
asv	AD	BL	Taxonomy (class)	Differentially Expressed
ASV00001	38.4566	84.0913	Bacteria;Proteobacteria;Gammaproteobacteria
ASV00004	7.77934	0.405496	Bacteria;Cyanobacteria;Cyanobacteriia	yes
ASV00008	1.84591	0.0900141	Bacteria;Proteobacteria;Alphaproteobacteria	yes
ASV00009	10.5035	0.280861	Bacteria;Proteobacteria;Gammaproteobacteria	yes
ASV00014	0.766995	0.177864	Archaea;Crenarchaeota;Nitrososphaeria
ASV00015	1.64588	0.167911	Bacteria;Proteobacteria;Gammaproteobacteria	yes
ASV00016	1.03329	0.0692416	Bacteria;Proteobacteria;Gammaproteobacteria	yes
ASV00018	3.16112	0.0804933	Bacteria;Proteobacteria;Proteobacteria_unclassified
ASV00030	0.695734	0.0982365	Bacteria;Proteobacteria;Alphaproteobacteria	yes
ASV00036	0.694484	0.171373	Archaea;Crenarchaeota;Nitrososphaeria	yes
ASV00038	0.327551	0.157525	Bacteria;Proteobacteria;Alphaproteobacteria
ASV00039	0.870761	0.298172	Bacteria;Proteobacteria;Gammaproteobacteria
ASV00043	0.523832	0.203397	Archaea;Crenarchaeota;Nitrososphaeria
ASV00048	0.00562588	0.1255	Bacteria;Firmicutes;Thermoanaerobacteria	yes
ASV00055	0.203782	0.0411122	Bacteria;Proteobacteria;Alphaproteobacteria
ASV00066	0.341303	0.194309	Bacteria;Proteobacteria;Gammaproteobacteria
ASV00069	0.494452	0.207292	Bacteria;Nitrospirota;Nitrospiria
ASV00072	0.0112518	0.148004	Bacteria;Firmicutes;Bacilli	yes
ASV00074	0.0162525	0.127664	Bacteria;Firmicutes;Bacilli	yes
ASV00094	0.472574	0.0346208	Bacteria;Proteobacteria;Gammaproteobacteria	yes
ASV00097	0.221285	0.0657795	Bacteria;Proteobacteria;Alphaproteobacteria
ASV00101	0.131271	0.0160121	Bacteria;Proteobacteria;Gammaproteobacteria
ASV00120	0.00750117	0.0497674	Bacteria;Deinococcota;Deinococci	yes
ASV00121	0.136271	0.0398139	Bacteria;Proteobacteria;Alphaproteobacteria
ASV00239	0.0231286	0.043276	Bacteria;Proteobacteria;Proteobacteria_unclassified
ASV00283	0.0543835	0.0207725	Bacteria;Proteobacteria;Gammaproteobacteria
ASV00461	0.0106267	0.0276966	Bacteria;Proteobacteria;Proteobacteria_unclassified
ASV00511	0.0250039	0.0255328	Bacteria;Proteobacteria;Alphaproteobacteria
ASV00587	0.045007	0.0177432	Bacteria;Proteobacteria;Gammaproteobacteria

## Sheet: BL_FL
asv	BL	FL	Taxonomy (class)	Differentially Expressed
ASV00001	84.0913	76.9361	Bacteria;Proteobacteria;Gammaproteobacteria	yes

## Sheet: FL_JNO
asv	FL	JNO	Taxonomy (class)	Differentially Expressed
ASV00001	76.9361	77.692	Bacteria;Proteobacteria;Gammaproteobacteria
ASV00025	0.31955	0.02391	Bacteria;Actinobacteriota;Actinobacteria

## Sheet: JNO_JO
asv	JNO	JO	Taxonomy (class)	Differentially Expressed
ASV00001	77.692	12.0295	Bacteria;Proteobacteria;Gammaproteobacteria	yes
ASV00025	0.02391	0.0281294	Bacteria;Actinobacteriota;Actinobacteria
ASV00012	5.21097	2.81646	Bacteria;Proteobacteria;Gammaproteobacteria
ASV00046	0.630098	0.699015	Bacteria;Proteobacteria;Alphaproteobacteria
ASV00047	0.548523	0.66737	Bacteria;Proteobacteria;Alphaproteobacteria
ASV00071	0.156118	0.488748	Bacteria;Proteobacteria;Gammaproteobacteria
ASV00075	0.205345	0.35443	Bacteria;Proteobacteria;Gammaproteobacteria
ASV00081	0.264416	0.402954	Bacteria;Proteobacteria;Alphaproteobacteria
ASV00143	0.0281294	0.294655	Bacteria;Proteobacteria;Gammaproteobacteria
ASV00171	0.00984529	0.239803	Bacteria;Proteobacteria;Alphaproteobacteria
ASV00214	0.0576653	0.150492	Bacteria;Proteobacteria;Alphaproteobacteria
ASV00360	0.0661041	0.0724332	Bacteria;Proteobacteria;Alphaproteobacteria

## Sheet: JO_AD
asv	JO	AD	Taxonomy (class)	Differentially Expressed
ASV00001	12.0295	38.4566	Bacteria;Proteobacteria;Gammaproteobacteria
ASV00043	0.324895	0.523832	Archaea;Crenarchaeota;Nitrososphaeria
