# Supplementary material for: Microbiome changes through the ontogeny of the marine sponge Crambe crambe
Source: Environ Microbiome. 2024 Mar 11;19:15. doi: 10.1186/s40793-024-00556-7 (PMC10929144; doi:10.1186/s40793-024-00556-7)
Supplement: Supplementary file 18 — Additional file 18: Table S7. Abundances and taxonomic identification of the Differentially Abundant (DA) ASVs detected in Additional file 17: Table S6. Each comparison is found in a separate sheet. [file 40793_2024_556_MOESM18_ESM.xlsx]

## Sheet: AD_BL
asv	AD11	AD12	AD13	AD21	AD22	AD23	AD31	AD32	AD33	BL11	BL12	BL13	BL21	BL22	BL23	BL24	BL25	BL31	BL32	BL33	BL34	BL35	Taxonomy
ASV00002	0	0	0	0.131926	0.307947	0	0	0	0	0	0	0	0	0	0	0	0	0	0	0	0	0	Bacteria;Cyanobacteria;Cyanobacteriia;Synechococcales;Cyanobiaceae;Synechococcus_CC9902
ASV00004	6.58534	5.4491	6.87412	6.35624	8.03478	5.75813	7.86016	12.565	10.3311	0.365399	0.226051	0.0895157	0.271444	0.700646	0.203745	0.0450762	0.047977	0.71949	0.639781	1.13302	0.535698	0.230271	Bacteria;Cyanobacteria;Cyanobacteriia;Synechococcales;Cyanobiaceae;Synechococcus_CC9902
ASV00008	0.503933	2.74399	3.02431	2.74233	2.61191	4.08049	0.0557129	0.934667	0.125471	0.272713	0.0800968	0.144099	0.065718	0.238949	0.122247	0.00901524	0.0159923	0.0326217	0.0514994	0.0281187	0.123046	0	Bacteria;Proteobacteria;Alphaproteobacteria;Alphaproteobacteria_unclassified;Alphaproteobacteria_unclassified;Alphaproteobacteria_unclassified
ASV00009	7.95804	7.46364	9.21748	19.6397	9.88997	6.8689	9.16245	13.9234	10.4667	0.272713	0.281229	0.203048	0.314304	0.461697	0.442683	0.219371	0.0891001	0.567255	0.497168	0.347349	0.0660244	0.00566241	Bacteria;Proteobacteria;Gammaproteobacteria;Pseudomonadales;Endozoicomonadaceae;Endozoicomonas
ASV00015	2.67016	3.73411	1.70997	0.800208	1.19611	1.84873	0.79623	0.797582	1.07864	0.395701	0.519739	0.141915	0.332876	0.200474	0.088907	0	0.0502616	0.137736	0.0831914	0.168712	0	0.0207622	Bacteria;Proteobacteria;Gammaproteobacteria;Pseudomonadales;Endozoicomonadaceae;Endozoicomonas
ASV00016	1.72158	1.97567	1.47221	0.43687	0.796154	0.740514	0.364455	1.28049	0.558546	0.140812	0.234951	0.0436662	0.164295	0.0688496	0.0500102	0.00601016	0.0137077	0.00362463	0.0732876	0.0314268	0	0.00566241	Bacteria;Proteobacteria;Gammaproteobacteria;Pseudomonadales;Endozoicomonadaceae;Endozoicomonas
ASV00019	0.0205222	0.00914662	0	0.0367663	0.0488208	0.0766049	0	0.0373867	0	0	0	0	0	0	0	0	0	0	0	0	0	0	Bacteria;Cyanobacteria;Cyanobacteriia;Synechococcales;Cyanobiaceae;Synechococcus_CC9902
ASV00030	0.0387641	0.059453	0.0513562	1.04892	0.317335	0.337061	2.90868	1.05929	0.518072	0.0356487	0	0	0.037145	0.151874	0.140769	0.150254	0.0548308	0.24285	0.275324	0.0347349	0.067525	0.105698	Bacteria;Proteobacteria;Alphaproteobacteria;Rhodobacterales;Rhodobacteraceae;Rhodobacteraceae_unclassified
ASV00035	0	0.00228666	0.0095104	0.00648817	0.0225327	0.0025535	0.0162496	0.00623111	0.0364269	0.0427785	0.0711972	0.0545828	0.311446	0.0364498	0.0463057	0.0330559	0.0708231	0.0978651	0.146575	0.142248	0.559707	0.0452993	Bacteria;Firmicutes;Bacilli;Bacillales;Bacillaceae;Aeribacillus
ASV00036	0.93946	0.521357	1.35048	0.423894	1.10786	0.497932	0.16946	0.295978	0.849962	0.171114	0.596276	0.209598	0.0814332	0.200474	0.146326	0.00601016	0.153069	0.0543695	0.293151	0.198485	0.0390144	0	Archaea;Crenarchaeota;Nitrososphaeria;Nitrosopumilales;Nitrosopumilaceae;Candidatus_Nitrosopumilus
ASV00048	0.00684073	0.00457331	0.00380416	0.00648817	0.00938861	0.0025535	0.00232137	0.00311556	0.00607115	0.00891218	0.113915	0.0109166	0.287159	0.0485997	0.0314879	0.0120203	0.0525462	0.0978651	0.0633839	0.0181944	0.735272	0.175535	Bacteria;Firmicutes;Thermoanaerobacteria;Thermoanaerobacterales;Family_III;Thermoanaerobacterium
ASV00050	0.225744	0.274399	0.28341	0.0281154	0.054454	0.125121	0.0371419	0.109044	0.149755	0.0106946	0.0124595	0.00218331	0.0457169	0.0121499	0	0	0	0.00724927	0	0.00661616	0	0	Bacteria;Proteobacteria;Gammaproteobacteria;Pseudomonadales;Endozoicomonadaceae;Endozoicomonas
ASV00051	0.0957702	0.0777463	0.131244	0.0994853	0.127685	0.120014	0.125354	0.16824	0.169992	0	0	0	0	0.00809995	0	0	0	0.00724927	0	0	0	0	Bacteria;Bacteria_unclassified;Bacteria_unclassified;Bacteria_unclassified;Bacteria_unclassified;Bacteria_unclassified
ASV00052	0.00228024	0.00457331	0.0266291	0.00865089	0.0244104	0	0.00464274	0.00934667	0.00607115	0.00178244	0.0320387	0.0654993	0.274301	0.161999	0.0629758	0.039066	0.185054	0.14861	0.0495187	0.114129	0.924342	0.0245371	Bacteria;Deinococcota;Deinococci;Thermales;Thermaceae;Meiothermus
ASV00053	0.729677	0.644837	0.80458	1.4101	0.835587	0.814565	0.903013	1.00632	0.775084	0	0	0	0	0	0	0	0	0	0	0	0	0	Bacteria;Proteobacteria;Gammaproteobacteria;Gammaproteobacteria_unclassified;Gammaproteobacteria_unclassified;Gammaproteobacteria_unclassified
ASV00056	0.241706	0.221806	0	0	0	0.21194	0.164817	0	0	0	0	0	0	0	0	0	0	0	0	0	0	0	Bacteria;Proteobacteria;Gammaproteobacteria;Gammaproteobacteria_unclassified;Gammaproteobacteria_unclassified;Gammaproteobacteria_unclassified
ASV00057	0.00684073	0.00685997	0.00380416	0	0.0206549	0	0.00464274	0.0498489	0.0202372	0.00712974	0.222491	0.00654993	0.0942911	0.0465747	0.0759414	0.00300508	0.0159923	0.0924281	0.0118845	0.0562374	0.525194	0.120798	Bacteria;Deinococcota;Deinococci;Thermales;Thermaceae;Thermus
ASV00072	0.0114012	0.00228666	0.00760832	0.00648817	0.0168995	0.010214	0.0162496	0.0124622	0.0344032	0.0516906	0.338187	0.0807825	0.0771473	0.0890995	0.0296357	0.0570965	0.198762	0.074305	0.0871529	0.24976	0.543201	0.0585115	Bacteria;Firmicutes;Bacilli;Bacillales;Bacillaceae;Geobacillus
ASV00074	0.00912097	0.0205799	0.0095104	0.00865089	0.0131441	0.00510699	0.0116069	0.0124622	0.0283321	0.0106946	0.122815	0.0938824	0.112864	0.198449	0.0444535	0.0360609	0.159923	0.00724927	0.0713069	0.430051	0.291108	0.12646	Bacteria;Firmicutes;Bacilli;Bacillales;Bacillaceae;Bacillaceae_unclassified
ASV00086	0.371679	0.336138	0.351885	0.538518	0.371789	0.291099	0.327313	0.408138	0.269154	0.0106946	0.00533979	0	0.00714327	0.00404998	0.00740892	0	0	0.00724927	0.00594224	0.00661616	0	0	Bacteria;Proteobacteria;Gammaproteobacteria;Gammaproteobacteria_unclassified;Gammaproteobacteria_unclassified;Gammaproteobacteria_unclassified
ASV00092	0.385361	0.317845	0.458401	0.89753	0.619648	0.441755	0.422489	0.604418	0.477597	0.0213892	0.0266989	0.00654993	0.0171438	0.0141749	0.0370446	0.0150254	0.00228462	0.0289971	0.0277305	0.0082702	0.00150056	0	Bacteria;Proteobacteria;Gammaproteobacteria;Pseudomonadales;Endozoicomonadaceae;Endozoicomonas
ASV00094	0.417284	0.370438	0.418458	0.726675	0.431876	0.362596	0.501416	0.64492	0.364269	0.0427785	0.0551778	0.0261997	0.0300017	0.0749246	0.0722369	0.0180305	0.00228462	0.0561818	0.0475379	0.0463131	0	0	Bacteria;Proteobacteria;Gammaproteobacteria;Pseudomonadales;Endozoicomonadaceae;Endozoicomonas
ASV00100	0	0	0.00190208	0	0.00187772	0.015321	0	0.00311556	0	0.00534731	1.4097	0.510895	0	0.0121499	0.0333401	0.108183	0.0114231	0.0108739	0.10696	0	0.363134	0.0132123	Bacteria;Firmicutes;Bacilli;Lactobacillales;Streptococcaceae;Streptococcus
ASV00113	0.0889294	0.0342998	0.114125	0.0432545	0.0769866	0.0485164	0.0835693	0.0467333	0.109281	0	0	0	0	0	0	0	0	0	0.0356534	0	0	0	Bacteria;Proteobacteria;Alphaproteobacteria;Rhizobiales;Stappiaceae;Pseudovibrio
ASV00120	0.00228024	0.00228666	0.00570624	0.00216272	0.00938861	0.015321	0.00464274	0.00934667	0.00202372	0.0463433	0.00889965	0.0502161	0.0557175	0.0445497	0.0166701	0.0180305	0.0388385	0.0126862	0.00396149	0.0347349	0.129048	0.154772	Bacteria;Deinococcota;Deinococci;Deinococcales;Deinococcaceae;Deinococcus
ASV00122	0.28047	0.329278	0.370906	0.938622	0.413099	0.329401	0.40624	0.489142	0.372364	0.00712974	0.00889965	0.00436662	0.00142865	0.00607497	0.00740892	0.00601016	0	0.00906158	0.00792299	0.00330808	0	0	Bacteria;Proteobacteria;Gammaproteobacteria;Gammaproteobacteria_unclassified;Gammaproteobacteria_unclassified;Gammaproteobacteria_unclassified
ASV00124	0.0387641	0.0274399	0.0970061	0.0346036	0.0300436	0.010214	0.141604	0.152662	0.0607115	0	0	0	0	0.00404998	0	0	0	0	0	0	0	0	Bacteria;Cyanobacteria;Cyanobacteriia;Synechococcales;Cyanobiaceae;Cyanobium_PCC-6307
ASV00132	0.075248	0.153206	0.0817895	0.0519054	0.0638426	0.107247	0.0417847	0.0405022	0.0505929	0.0267365	0.00533979	0.00436662	0.00857192	0.0242999	0.00555669	0	0	0.00543695	0.00396149	0.00496212	0	0.00377494	Bacteria;Proteobacteria;Gammaproteobacteria;Pseudomonadales;Endozoicomonadaceae;Endozoicomonas
ASV00134	0.289591	0.253819	0.33857	0.676932	0.516374	0.349829	0.380705	0.489142	0.390578	0.00891218	0.00711972	0.0109166	0.00142865	0.0141749	0.00555669	0.00601016	0	0.00362463	0.00198075	0.00330808	0	0	Bacteria;Proteobacteria;Gammaproteobacteria;Pseudomonadales;Pseudomonadales_unclassified;Pseudomonadales_unclassified
ASV00136	0.00228024	0	0	0	0	0	0.00696411	0.00623111	0	0.00178244	0.00889965	0.0458495	0.0757186	0	0.00926115	0.0691168	0	0.0271847	0.114883	0.129015	0.238588	0.120798	Bacteria;Proteobacteria;Gammaproteobacteria;Pseudomonadales;Moraxellaceae;Acinetobacter
ASV00145	0.00228024	0.00228666	0	0.00865089	0	0	0	0	0	0.0213892	0.0569577	0.0109166	0.0271444	0.0222749	0.0111134	0	0.00456924	0	0.0138652	0.0231566	0.169563	0.0301995	Bacteria;Deinococcota;Deinococci;Deinococcales;Deinococcaceae;Deinococcus
ASV00155	0	0	0.00190208	0.00216272	0	0	0	0	0	0.00178244	0.00177993	0.0152832	0.00142865	0.00404998	0	0.00601016	0.00913847	0.00362463	0.0435764	0.00992424	0.0900333	0.00188747	Bacteria;Proteobacteria;Gammaproteobacteria;Pseudomonadales;Pseudomonadaceae;Pseudomonas
ASV00162	0.0706875	0.0525931	0.186404	0.108136	0.0375545	0.107247	0.0603556	0.246129	0.115352	0	0	0	0	0.00202499	0	0	0.0137077	0	0	0	0	0	Bacteria;Planctomycetota;Planctomycetes;Pirellulales;Pirellulaceae;uncultured
ASV00178	0.348877	0.276685	0.180698	0.0648817	0.088253	0.132782	0.0557129	0.0405022	0.00404744	0.00356487	0.00177993	0.00654993	0	0.00607497	0	0	0	0	0.00198075	0	0.00150056	0	Bacteria;Bacteria_unclassified;Bacteria_unclassified;Bacteria_unclassified;Bacteria_unclassified;Bacteria_unclassified
ASV00193	0.0547258	0.0434464	0.0418458	0.0454172	0.0319213	0.0587304	0.10214	0.0654267	0.0263083	0	0	0	0	0	0	0	0	0	0	0	0	0	Bacteria;Bacteria_unclassified;Bacteria_unclassified;Bacteria_unclassified;Bacteria_unclassified;Bacteria_unclassified
ASV00194	0.00456048	0.00228666	0	0	0	0	0	0	0.0121423	0.00534731	0.0676373	0	0.0628607	0.00809995	0	0	0.0616847	0.0706803	0.031692	0.109167	0.340626	0	Bacteria;Firmicutes;Bacilli;Bacillales;Bacillaceae;Anoxybacillus
ASV00201	0	0	0.0114125	0	0	0	0	0	0	0.213892	0	0.235798	0.00857192	0	0.0166701	0.0300508	0	0	0.0277305	0.107513	0	0.00754988	Bacteria;Proteobacteria;Gammaproteobacteria;Pseudomonadales;Moraxellaceae;Acinetobacter
ASV00218	0.0684073	0.0434464	0.0779853	0.0129763	0.0431876	0.0127675	0.00696411	0.0186933	0.0182135	0	0.00177993	0	0	0.00404998	0	0	0	0	0	0	0	0	Bacteria;Proteobacteria;Gammaproteobacteria;Gammaproteobacteria_unclassified;Gammaproteobacteria_unclassified;Gammaproteobacteria_unclassified
ASV00220	0.0934899	0.125766	0.0513562	0.0151391	0.0431876	0.0740514	0.0324992	0.0155778	0.0424981	0.00178244	0.00355986	0	0.00142865	0	0.00185223	0	0.00913847	0	0	0	0	0	Bacteria;Proteobacteria;Gammaproteobacteria;Gammaproteobacteria_unclassified;Gammaproteobacteria_unclassified;Gammaproteobacteria_unclassified
ASV00225	0.0866492	0.073173	0.0399437	0.00432545	0.0300436	0.015321	0.0162496	0.0218089	0.0283321	0.0124771	0.00889965	0	0.00142865	0.00404998	0.00370446	0	0	0	0	0.00165404	0	0	Bacteria;Proteobacteria;Gammaproteobacteria;Pseudomonadales;Endozoicomonadaceae;Endozoicomonas
ASV00244	0.104891	0.0960395	0.093202	0.0886717	0.0769866	0.0970328	0.113747	0.193164	0.111304	0.00534731	0	0.00218331	0	0.00404998	0	0	0.00228462	0.00543695	0.00594224	0.00165404	0	0	Bacteria;Bacteria_unclassified;Bacteria_unclassified;Bacteria_unclassified;Bacteria_unclassified;Bacteria_unclassified
ASV00249	0.0775282	0.105186	0.0437479	0.0259527	0.0431876	0.0383024	0.0394633	0.0155778	0.0202372	0.00534731	0.00355986	0.00218331	0.00571461	0.00809995	0	0	0	0.00362463	0.00198075	0.00165404	0	0	Bacteria;Proteobacteria;Gammaproteobacteria;Gammaproteobacteria_unclassified;Gammaproteobacteria_unclassified;Gammaproteobacteria_unclassified
ASV00253	0.075248	0.0640263	0.0399437	0.00865089	0.0281658	0.0178745	0.00464274	0.0218089	0.0263083	0.00178244	0.00533979	0.00218331	0.00285731	0.00607497	0	0	0	0	0	0	0	0	Bacteria;Proteobacteria;Gammaproteobacteria;Gammaproteobacteria_unclassified;Gammaproteobacteria_unclassified;Gammaproteobacteria_unclassified
ASV00260	0.0980504	0.105186	0.125537	0.177343	0.142707	0.0663909	0.111426	0.102813	0.0991622	0.00712974	0.00355986	0	0.00142865	0.0101249	0.00185223	0	0	0.00362463	0.00198075	0.00165404	0	0	Bacteria;Proteobacteria;Gammaproteobacteria;Gammaproteobacteria_unclassified;Gammaproteobacteria_unclassified;Gammaproteobacteria_unclassified
ASV00263	0.00228024	0.0434464	0.0494541	0.0367663	0.0582094	0.0791584	0.00232137	0.00311556	0	0.00356487	0.00533979	0.00218331	0.00285731	0.00607497	0.00370446	0	0	0	0	0	0	0	Bacteria;Proteobacteria;Alphaproteobacteria;Alphaproteobacteria_unclassified;Alphaproteobacteria_unclassified;Alphaproteobacteria_unclassified
ASV00273	0	0	0	0	0	0	0	0	0	0.00178244	0.0480581	0	0	0	0	0	0	0	0	0.00992424	0.0870322	0.0622865	Bacteria;PAUC34f;PAUC34f_cl;PAUC34f_or;PAUC34f_fa;PAUC34f_ge
ASV00331	0.00684073	0.0617397	0.0380416	0.0454172	0.0413099	0.0995863	0.00232137	0.0186933	0	0.00178244	0	0.00218331	0	0.00202499	0.00185223	0	0	0.00181232	0	0	0	0	Bacteria;Proteobacteria;Proteobacteria_unclassified;Proteobacteria_unclassified;Proteobacteria_unclassified;Proteobacteria_unclassified
ASV00338	0.00456048	0	0	0.00432545	0.00375545	0.0025535	0	0.00623111	0	0.00178244	0	0.0436662	0.0542888	0.0546747	0	0.00901524	0.0434077	0.0308094	0.00198075	0.00992424	0	0.0264246	Bacteria;Deinococcota;Deinococci;Deinococcales;Deinococcaceae;Deinococcus
ASV00367	0.0615665	0.0480198	0.070377	0.0973225	0.0863752	0.0485164	0.0649984	0.0903511	0.0505929	0.00178244	0.00355986	0	0	0.00404998	0	0	0	0.00543695	0.00198075	0	0.00300111	0	Bacteria;Cyanobacteria;Cyanobacteriia;Synechococcales;Cyanobiaceae;Cyanobiaceae_unclassified
ASV00420	0.104891	0.134913	0.0627687	0.0151391	0.0131441	0.0663909	0.00928548	0.0124622	0.00404744	0.00356487	0.00177993	0.00436662	0.00428596	0	0	0	0	0	0.00396149	0	0	0	Bacteria;Bacteria_unclassified;Bacteria_unclassified;Bacteria_unclassified;Bacteria_unclassified;Bacteria_unclassified
ASV00423	0.0433246	0.0617397	0.0399437	0.0605563	0.0506985	0.0280885	0.0510702	0.0778889	0.064759	0	0.00177993	0	0.00571461	0.00809995	0.00370446	0.00300508	0.00228462	0.00724927	0.00396149	0.0264647	0	0.00566241	Bacteria;Cyanobacteria;Cyanobacteriia;Synechococcales;Cyanobiaceae;Synechococcus_CC9902
ASV00424	0.0706875	0.244672	0.190208	0.00865089	0.0131441	0.015321	0	0	0	0.00178244	0	0	0	0	0	0	0	0	0	0	0	0	Bacteria;Proteobacteria;Alphaproteobacteria;Alphaproteobacteria_unclassified;Alphaproteobacteria_unclassified;Alphaproteobacteria_unclassified
ASV00436	0	0	0	0.0324408	0.0769866	0.804351	0	0	0	0	0	0	0	0	0	0	0	0	0	0	0	0	Bacteria;Bacteroidota;Bacteroidia;Cytophagales;Amoebophilaceae;Candidatus_Amoebophilus
ASV00438	0	0	0	0	0	0	0	0	0	0	0.421843	0.0152832	0	0	0	0.00601016	0	0	0.0336727	0.0479672	0	0.00943735	Bacteria;Actinobacteriota;Actinobacteria;Micrococcales;Micrococcaceae;Rothia
ASV00450	0.0729677	0.258392	0.155971	0.00648817	0.0168995	0.0408559	0	0.00623111	0	0.00178244	0	0	0	0	0	0	0	0	0	0	0	0	Bacteria;Proteobacteria;Alphaproteobacteria;Alphaproteobacteria_unclassified;Alphaproteobacteria_unclassified;Alphaproteobacteria_unclassified
ASV00456	0.0524456	0.0342998	0.0551603	0.0324408	0.0469431	0.0434094	0.0603556	0.0467333	0.0526167	0	0	0	0	0	0	0	0	0.00181232	0	0.00496212	0	0	Bacteria;Bacteria_unclassified;Bacteria_unclassified;Bacteria_unclassified;Bacteria_unclassified;Bacteria_unclassified
ASV00464	0	0	0	0	0	0	0	0	0	0.00356487	0	0	0	0	0	0.00601016	0.0319846	0	0.0990374	0	0.495183	0	Bacteria;Chloroflexi;Dehalococcoidia;SAR202_clade;SAR202_clade_fa;SAR202_clade_ge
ASV00471	0.0843689	0.173786	0.0665728	0.0800208	0.215938	0.0714979	0.0858907	0.130853	0.0566641	0	0.0320387	0	0	0.0141749	0	0	0	0	0	0	0	0	Bacteria;Bacteroidota;Bacteroidia;Cytophagales;Cyclobacteriaceae;Aureibacter
ASV00472	0.0456048	0.0388731	0.0266291	0.0151391	0.0600871	0.0434094	0.0417847	0.0716578	0.0465455	0.00178244	0	0	0	0.00404998	0.00185223	0	0	0.00181232	0.00198075	0.00165404	0	0	Bacteria;Bacteria_unclassified;Bacteria_unclassified;Bacteria_unclassified;Bacteria_unclassified;Bacteria_unclassified
ASV00490	0.171018	0.123479	0.0970061	0.0713699	0.0563317	0.0638374	0.0464274	0.0467333	0.0526167	0	0	0	0	0	0.00185223	0	0	0	0	0	0	0	Bacteria;Proteobacteria;Gammaproteobacteria;Pseudomonadales;Endozoicomonadaceae;Endozoicomonas
ASV00514	0.0615665	0.0983262	0.0361395	0.0129763	0.0112663	0.0714979	0.0394633	0.00623111	0.0101186	0	0	0	0	0	0	0	0	0	0	0	0	0	Bacteria;Bacteria_unclassified;Bacteria_unclassified;Bacteria_unclassified;Bacteria_unclassified;Bacteria_unclassified
ASV00529	0.250827	0.288119	0.0912999	0.0129763	0.00751089	0.015321	0.0116069	0	0.00404744	0.00534731	0	0	0.00142865	0.00202499	0.00370446	0	0	0	0	0	0	0	Bacteria;Bacteria_unclassified;Bacteria_unclassified;Bacteria_unclassified;Bacteria_unclassified;Bacteria_unclassified
ASV00542	0.0433246	0.0685997	0.0342375	0.0151391	0.0319213	0.0766049	0.262315	0.0373867	0.14166	0	0	0	0	0	0	0	0	0	0.0178267	0	0	0	Bacteria;Bacteria_unclassified;Bacteria_unclassified;Bacteria_unclassified;Bacteria_unclassified;Bacteria_unclassified
ASV00543	0	0	0	0	0	0	0	0	0	0.00712974	0	0.0502161	0	0	0	0.00601016	0.0548308	0	0.0297112	0.0562374	0.0420155	0	Bacteria;Actinobacteriota;Actinobacteria;Micrococcales;Micrococcaceae;Micrococcus
ASV00546	0.104891	0.118906	0.070377	0.02379	0.0638426	0.0868189	0.0162496	0.0529645	0.0303558	0.00178244	0	0	0	0	0	0	0	0	0	0	0	0	Bacteria;Proteobacteria;Gammaproteobacteria;Pseudomonadales;Endozoicomonadaceae;Endozoicomonas
ASV00596	0	0	0	0	0	0	0	0	0	0	0.345306	0.0523995	0.0157152	0.00404998	0	0	0	0	0.0257497	0	0.00150056	0	Bacteria;Firmicutes;Bacilli;Staphylococcales;Gemellaceae;Gemella
ASV00609	0.0410444	0.0503064	0.0665728	0.103811	0.125807	0.0127675	0.0905335	0.133969	0.0748776	0	0	0	0	0.00202499	0	0	0	0	0	0	0	0	Bacteria;Bacteria_unclassified;Bacteria_unclassified;Bacteria_unclassified;Bacteria_unclassified;Bacteria_unclassified
ASV00612	0.0638468	0.0777463	0.0646707	0.0151391	0.0300436	0.0408559	0.0278564	0.0155778	0.0688064	0	0	0	0	0	0	0	0	0	0	0	0	0	Bacteria;Bacteroidota;Bacteroidia;Flavobacteriales;Flavobacteriaceae;Aureivirga
ASV00617	0.0478851	0.0480198	0.0361395	0.0583935	0.0356767	0.0510699	0.0510702	0.0186933	0.0121423	0.00178244	0	0	0	0.00202499	0.00185223	0	0	0.00181232	0	0.00165404	0	0	Bacteria;Proteobacteria;Gammaproteobacteria;Gammaproteobacteria_unclassified;Gammaproteobacteria_unclassified;Gammaproteobacteria_unclassified
ASV00662	0.057006	0.0480198	0.0437479	0.00648817	0.0225327	0.00766049	0.0162496	0.0186933	0.0121423	0.00178244	0	0	0	0	0	0	0	0.00181232	0.015846	0	0	0	Bacteria;Desulfobacterota;Desulfovibrionia;Desulfovibrionales;Desulfovibrionaceae;Halodesulfovibrio
ASV00711	0.0478851	0.0548797	0.0741812	0.0281154	0.0300436	0.0178745	0.0533915	0.0654267	0.0344032	0	0	0	0	0	0.00185223	0	0	0	0	0	0	0	Bacteria;Proteobacteria;Gammaproteobacteria;Pseudomonadales;Endozoicomonadaceae;Endozoicomonas
ASV00713	0.0136815	0.00914662	0.0342375	0.0648817	0.0300436	0.0280885	0.0116069	0.0373867	0.0121423	0.00178244	0.00355986	0	0.00142865	0	0	0	0	0	0	0.00165404	0	0	Bacteria;Proteobacteria;Gammaproteobacteria;Pseudomonadales;Pseudomonadales_unclassified;Pseudomonadales_unclassified
ASV00738	0.0387641	0.0297265	0.0133146	0.125438	0.0394322	0.0306419	0.0510702	0.08412	0.0344032	0.00356487	0	0.00436662	0	0.00202499	0.00185223	0.00901524	0	0	0.00198075	0.00330808	0.00300111	0	Bacteria;Proteobacteria;Gammaproteobacteria;Pseudomonadales;Endozoicomonadaceae;Endozoicomonas
ASV00767	0.0478851	0.0480198	0.0551603	0.101648	0.0319213	0.0944793	0.0858907	0.0467333	0.0445218	0	0.00177993	0	0.00142865	0	0	0	0	0	0.00198075	0	0	0	Bacteria;Proteobacteria;Gammaproteobacteria;Pseudomonadales;Pseudomonadales_unclassified;Pseudomonadales_unclassified
ASV00781	0.0478851	0.0685997	0.0399437	0.0583935	0.0375545	0.0434094	0.0603556	0.0467333	0.0607115	0	0	0	0	0	0	0	0	0	0	0	0	0	Bacteria;Cyanobacteria;Cyanobacteriia;Synechococcales;Cyanobiaceae;Cyanobiaceae_unclassified
ASV00785	0	0.00457331	0.0095104	0	0	0	0.383026	0.00934667	0.0222609	0	0	0	0	0	0	0	0	0	0	0	0	0	Bacteria;Proteobacteria;Alphaproteobacteria;Rhizobiales;Rhizobiaceae;Hoeflea
ASV00794	0.0775282	0.0297265	0.0608666	0.00865089	0.00938861	0.0127675	0.0116069	0.0498489	0.0485692	0	0	0	0	0	0	0	0	0	0	0	0	0	Bacteria;Desulfobacterota;Desulfovibrionia;Desulfovibrionales;Desulfovibrionaceae;Halodesulfovibrio
ASV00803	0.0159617	0.0297265	0.0247271	0.062719	0.0488208	0.0331954	0.0162496	0.05608	0.014166	0	0	0	0	0	0	0	0	0	0	0	0	0	Bacteria;Proteobacteria;Gammaproteobacteria;Gammaproteobacteria_unclassified;Gammaproteobacteria_unclassified;Gammaproteobacteria_unclassified
ASV00817	0.0410444	0.0388731	0.0437479	0	0.0431876	0.0408559	0	0.0685422	0	0	0	0	0	0	0	0	0	0	0	0	0	0	Bacteria;Proteobacteria;Gammaproteobacteria;Pseudomonadales;Endozoicomonadaceae;Endozoicomonas
ASV00826	0	0	0	0	0.00187772	0	0.0464274	0.0529645	0.394625	0	0	0	0	0	0	0	0	0	0	0.00496212	0	0	Bacteria;Proteobacteria;Alphaproteobacteria;Puniceispirillales;SAR116_clade;SAR116_clade_unclassified
ASV00836	0.00456048	0.0205799	0.0133146	0.0129763	0.0112663	0.0510699	0.00464274	0.00623111	0	0.00178244	0	0.00218331	0	0	0	0	0	0	0	0	0	0	Bacteria;Bacteria_unclassified;Bacteria_unclassified;Bacteria_unclassified;Bacteria_unclassified;Bacteria_unclassified
ASV00860	0.0524456	0.0525931	0.0114125	0.038929	0.033799	0.015321	0.0394633	0.0747733	0.0263083	0	0	0	0	0	0	0	0	0	0	0.00992424	0	0	Bacteria;Proteobacteria;Alphaproteobacteria;Rhizobiales;Stappiaceae;Pseudovibrio
ASV00864	0	0	0	0	0	0	0.150889	0.470449	0.00607115	0	0	0	0	0	0	0	0	0	0	0	0	0	Bacteria;Proteobacteria;Alphaproteobacteria;Alphaproteobacteria_unclassified;Alphaproteobacteria_unclassified;Alphaproteobacteria_unclassified
ASV00903	0.0159617	0	0.0380416	0.0410917	0.0319213	0.015321	0.0348206	0.0654267	0.0344032	0	0	0	0	0	0	0	0	0	0	0	0	0	Bacteria;Proteobacteria;Gammaproteobacteria;Pseudomonadales;Endozoicomonadaceae;Endozoicomonas
ASV00929	0.0364839	0.00457331	0.0380416	0.0648817	0.0525762	0.0306419	0.0394633	0.05608	0.0404744	0	0	0	0	0	0.00185223	0	0	0	0	0	0	0	Bacteria;Proteobacteria;Proteobacteria_unclassified;Proteobacteria_unclassified;Proteobacteria_unclassified;Proteobacteria_unclassified
ASV00954	0.0387641	0.0342998	0.0380416	0.0346036	0.0356767	0.0306419	0.0487488	0.08412	0.0424981	0	0	0	0	0	0	0	0	0	0	0	0	0	Bacteria;Cyanobacteria;Cyanobacteriia;Synechococcales;Cyanobiaceae;Synechococcus_CC9902
ASV00955	0.0114012	0.0411598	0.0361395	0.0562308	0.0225327	0.015321	0.0139282	0.0467333	0.0344032	0	0	0	0	0.00202499	0.00555669	0	0	0	0	0.00165404	0	0	Bacteria;Proteobacteria;Gammaproteobacteria;Gammaproteobacteria_unclassified;Gammaproteobacteria_unclassified;Gammaproteobacteria_unclassified
ASV00969	0.0273629	0.0434464	0.0190208	0.0151391	0.0657203	0.0434094	0.0116069	0.00623111	0.014166	0	0.0391584	0	0	0	0	0	0	0	0	0	0	0	Bacteria;Desulfobacterota;Desulfovibrionia;Desulfovibrionales;Desulfovibrionaceae;Halodesulfovibrio
ASV01040	0	0	0	0	0	0	0.188031	0.274169	0.00404744	0	0	0	0	0	0	0	0	0	0	0	0	0	Bacteria;Proteobacteria;Alphaproteobacteria;Alphaproteobacteria_unclassified;Alphaproteobacteria_unclassified;Alphaproteobacteria_unclassified
ASV01068	0.0364839	0.130339	0.0532583	0	0	0	0.00696411	0.00623111	0.115352	0.00178244	0.0106796	0	0	0	0	0	0	0	0	0	0	0	Bacteria;Desulfobacterota;uncultured;uncultured_or;uncultured_fa;uncultured_ge
ASV01087	0.0273629	0.0274399	0.022825	0.0756953	0.00938861	0.0638374	0.00232137	0.00311556	0.00809487	0.00178244	0	0.00218331	0.00142865	0	0	0	0	0	0	0	0	0	Bacteria;Proteobacteria;Gammaproteobacteria;Pseudomonadales;Pseudomonadales_unclassified;Pseudomonadales_unclassified
ASV01125	0	0	0	0	0	0	0	0	0	0	0.024919	0	0	0.190349	0	0.0270457	0	0	0.0455572	0	0	0.00943735	Bacteria;Firmicutes;Bacilli;Staphylococcales;Staphylococcaceae;Staphylococcus
ASV01136	0.00456048	0.0457331	0.0380416	0.0735326	0.033799	0.0408559	0.00464274	0.00311556	0.00404744	0	0	0	0	0	0	0	0	0	0	0	0	0	Bacteria;Proteobacteria;Alphaproteobacteria;Alphaproteobacteria_unclassified;Alphaproteobacteria_unclassified;Alphaproteobacteria_unclassified
ASV01138	0	0	0.00190208	0	0.00187772	0	0.2716	0.0716578	0.0303558	0	0	0	0	0	0	0	0	0	0	0	0	0	Bacteria;Myxococcota;Polyangia;Polyangiales;Sandaracinaceae;uncultured
ASV01154	0.00912097	0.0137199	0.00190208	0.0108136	0.00751089	0.0025535	0.0301778	0.0436178	0.0546404	0	0	0	0	0	0	0	0	0	0	0	0	0	Bacteria;Proteobacteria;Gammaproteobacteria;Pseudomonadales;Spongiibacteraceae;BD1-7_clade
ASV01185	0.0159617	0.00685997	0.0304333	0.0540681	0.0262881	0.015321	0.0464274	0.0623111	0.0445218	0	0	0	0	0	0	0	0	0	0.00198075	0	0	0	Bacteria;Bacteria_unclassified;Bacteria_unclassified;Bacteria_unclassified;Bacteria_unclassified;Bacteria_unclassified
ASV01231	0	0.00228666	0	0	0	0	0.00464274	0.0186933	0.259036	0	0	0	0	0	0	0	0	0	0	0	0	0	Bacteria;Proteobacteria;Alphaproteobacteria;Rhizobiales;Methyloligellaceae;Methyloceanibacter
ASV01246	0.0250827	0.00685997	0.0266291	0.0346036	0.0394322	0.010214	0.00928548	0.05608	0.0323795	0	0	0	0.00142865	0	0.00185223	0	0	0	0	0	0	0	Bacteria;Proteobacteria;Gammaproteobacteria;Gammaproteobacteria_unclassified;Gammaproteobacteria_unclassified;Gammaproteobacteria_unclassified
ASV01285	0.0159617	0.0297265	0.0114125	0.0519054	0.0300436	0.00766049	0.0301778	0.0218089	0.0303558	0	0.00355986	0	0	0	0	0	0	0	0	0.00165404	0	0	Bacteria;Proteobacteria;Gammaproteobacteria;Pseudomonadales;Endozoicomonadaceae;Endozoicomonas
ASV01311	0.0798085	0.0640263	0.0437479	0.00216272	0.00187772	0	0.00928548	0	0.00202372	0	0.00177993	0	0	0	0	0	0	0	0.00198075	0	0	0	Bacteria;Proteobacteria;Proteobacteria_unclassified;Proteobacteria_unclassified;Proteobacteria_unclassified;Proteobacteria_unclassified
ASV01463	0	0.00228666	0.0114125	0.00865089	0.054454	0.010214	0.0371419	0	0.0667827	0	0	0	0	0	0	0	0	0	0	0	0	0	Bacteria;Planctomycetota;Planctomycetes;uncultured;uncultured_fa;uncultured_ge
ASV01470	0.102611	0.073173	0.0399437	0.00432545	0.00375545	0	0	0	0.00202372	0	0	0	0	0	0	0	0	0	0	0	0	0	Bacteria;Bacteria_unclassified;Bacteria_unclassified;Bacteria_unclassified;Bacteria_unclassified;Bacteria_unclassified
ASV01498	0.00912097	0.0205799	0.0209229	0.0605563	0.0319213	0.010214	0.0139282	0.0218089	0.0202372	0	0	0	0	0	0	0	0	0	0	0	0	0	Bacteria;Proteobacteria;Gammaproteobacteria;Pseudomonadales;Endozoicomonadaceae;Endozoicomonas
ASV01507	0.00456048	0.0571664	0.0304333	0.00216272	0	0.00766049	0	0.00623111	0	0	0	0	0	0	0	0	0	0	0	0	0	0	Bacteria;Proteobacteria;Alphaproteobacteria;Alphaproteobacteria_unclassified;Alphaproteobacteria_unclassified;Alphaproteobacteria_unclassified
ASV01539	0.0866492	0.0777463	0.0323354	0.00216272	0.00563317	0.00510699	0	0	0	0	0	0	0	0	0	0	0	0	0	0	0	0	Bacteria;Proteobacteria;Proteobacteria_unclassified;Proteobacteria_unclassified;Proteobacteria_unclassified;Proteobacteria_unclassified
ASV01699	0.00912097	0.00685997	0.0133146	0.0540681	0.00938861	0.0485164	0.0464274	0.0124622	0.00607115	0	0	0	0.00142865	0	0	0	0	0	0	0	0	0	Bacteria;Proteobacteria;Gammaproteobacteria;Pseudomonadales;Pseudomonadales_unclassified;Pseudomonadales_unclassified
ASV01694	0.0136815	0.059453	0.0152166	0.00216272	0.00563317	0.010214	0	0	0	0	0	0	0	0	0	0	0	0	0	0	0	0	Bacteria;Proteobacteria;Alphaproteobacteria;Alphaproteobacteria_unclassified;Alphaproteobacteria_unclassified;Alphaproteobacteria_unclassified
ASV01734	0.0638468	0.0754596	0.0285312	0.00432545	0.00187772	0.00766049	0	0	0	0	0	0	0	0	0	0	0	0	0	0	0	0	Bacteria;Proteobacteria;Proteobacteria_unclassified;Proteobacteria_unclassified;Proteobacteria_unclassified;Proteobacteria_unclassified
ASV01775	0.0433246	0.0525931	0.0133146	0.0108136	0.00938861	0.00510699	0.00464274	0	0	0	0	0	0	0	0	0	0	0	0.00198075	0	0	0	Bacteria;Proteobacteria;Gammaproteobacteria;Pseudomonadales;Endozoicomonadaceae;Endozoicomonas
ASV01878	0.0136815	0.0114333	0.0798874	0.00648817	0.0112663	0.010214	0	0.0218089	0	0	0	0	0	0	0	0	0	0	0	0	0	0	Archaea;Crenarchaeota;Nitrososphaeria;Nitrosopumilales;Nitrosopumilaceae;Candidatus_Nitrosopumilus
ASV01967	0	0.0160066	0	0.00648817	0.00375545	0.0383024	0.00464274	0.0716578	0	0	0	0	0	0	0	0	0	0	0	0	0	0	Bacteria;Planctomycetota;Planctomycetes;Pirellulales;Pirellulaceae;Bythopirellula
ASV02131	0	0	0	0.00216272	0.00563317	0.015321	0.0696411	0.0373867	0.0121423	0	0	0	0	0	0	0	0	0	0	0	0	0	Bacteria;Actinobacteriota;Thermoleophilia;Solirubrobacterales;67-14;67-14_ge
ASV02153	0.0547258	0.00457331	0.00570624	0.00865089	0.0206549	0.010214	0.00232137	0.0155778	0.0222609	0	0	0	0	0	0	0	0	0	0	0	0	0	Bacteria;Bacteroidota;Bacteroidia;Cytophagales;Cyclobacteriaceae;Aureibacter
ASV02165	0.0684073	0.0457331	0.0133146	0	0.00187772	0.0025535	0.00232137	0	0	0	0	0	0	0	0	0	0	0	0	0	0	0	Bacteria;Proteobacteria;Alphaproteobacteria;Alphaproteobacteria_unclassified;Alphaproteobacteria_unclassified;Alphaproteobacteria_unclassified
ASV02328	0	0.00228666	0.00570624	0.00432545	0.00375545	0	0.0649984	0.00311556	0.0283321	0	0	0	0	0	0	0	0	0	0.00198075	0	0	0	Bacteria;Actinobacteriota;Thermoleophilia;Gaiellales;uncultured;uncultured_ge
ASV02618	0.0364839	0.0503064	0.0133146	0	0.00187772	0	0.00232137	0.00311556	0	0	0	0	0	0	0	0	0	0	0	0	0	0	Bacteria;Proteobacteria;Proteobacteria_unclassified;Proteobacteria_unclassified;Proteobacteria_unclassified;Proteobacteria_unclassified

## Sheet: BL_FL
asv	BL11	BL12	BL13	BL21	BL22	BL23	BL24	BL25	BL31	BL32	BL33	BL34	BL35	FLL1	FLL10	FLL11	FLL12	FLL2	FLL3	FLL6	FLL7	FLL8	FLL9	Taxonomy
ASV00001	83.2932	83.6371	89.9873	82.4676	82.9901	90.7148	92.2439	87.1856	85.2894	73.4441	85.934	62.0269	93.7128	52.6134	94.8532	90.2052	92.6731	52.3161	54.3535	73.7984	71.0925	95.0119	91.0441	Bacteria;Proteobacteria;Gammaproteobacteria;Gammaproteobacteria_unclassified;Gammaproteobacteria_unclassified;Gammaproteobacteria_unclassified
ASV00003	0	0	0	0	0	0	0	0	0	0	0	0	0	15.741	0	0	0	17.7042	15.9224	10.0907	10.5493	0.000822713	0	Bacteria;Proteobacteria;Gammaproteobacteria;Enterobacterales;Vibrionaceae;Vibrio
ASV00004	0.365399	0.226051	0.0895157	0.271444	0.700646	0.203745	0.0450762	0.047977	0.71949	0.639781	1.13302	0.535698	0.230271	0.0114066	0	0.185015	0.0462889	0	0.0176634	0	0	0	0	Bacteria;Cyanobacteria;Cyanobacteriia;Synechococcales;Cyanobiaceae;Synechococcus_CC9902
ASV00005	0	0	0	0.0185725	0	0.0314879	0	0	0	0.023769	0	0	0	12.9363	0	0	0.000944671	15.1692	12.3147	7.01873	8.37304	0	0	Bacteria;Proteobacteria;Gammaproteobacteria;Pseudomonadales;Halomonadaceae;Halomonas
ASV00008	0.272713	0.0800968	0.144099	0.065718	0.238949	0.122247	0.00901524	0.0159923	0.0326217	0.0514994	0.0281187	0.123046	0	0	0	0	0	0	0.00110396	0	0	0	0	Bacteria;Proteobacteria;Alphaproteobacteria;Alphaproteobacteria_unclassified;Alphaproteobacteria_unclassified;Alphaproteobacteria_unclassified
ASV00009	0.272713	0.281229	0.203048	0.314304	0.461697	0.442683	0.219371	0.0891001	0.567255	0.497168	0.347349	0.0660244	0.00566241	0	0	0	0	0	0	0	0	0.000822713	0	Bacteria;Proteobacteria;Gammaproteobacteria;Pseudomonadales;Endozoicomonadaceae;Endozoicomonas
ASV00013	0	0	0	0	0	0	0	0	0	0	0	0	0	4.21662	0	0	0	5.53023	4.24583	2.50251	3.22343	0	0.00109179	Bacteria;Proteobacteria;Gammaproteobacteria;Pseudomonadales;Halomonadaceae;Halomonas
ASV00014	0	0.25275	0	1.16721	0.135674	0.0314879	0.00601016	0.0434077	0.0942405	0	0.039697	0.598722	0.0169872	0	0	0	0	0	0	0	0	0	0	Archaea;Crenarchaeota;Nitrososphaeria;Nitrosopumilales;Nitrosopumilaceae;Candidatus_Nitrosopumilus
ASV00015	0.395701	0.519739	0.141915	0.332876	0.200474	0.088907	0	0.0502616	0.137736	0.0831914	0.168712	0	0.0207622	0	0	0	0	0	0	0	0	0	0	Bacteria;Proteobacteria;Gammaproteobacteria;Pseudomonadales;Endozoicomonadaceae;Endozoicomonas
ASV00016	0.140812	0.234951	0.0436662	0.164295	0.0688496	0.0500102	0.00601016	0.0137077	0.00362463	0.0732876	0.0314268	0	0.00566241	0	0	0	0	0	0	0	0	0	0	Bacteria;Proteobacteria;Gammaproteobacteria;Pseudomonadales;Endozoicomonadaceae;Endozoicomonas
ASV00018	0.221022	0.215371	0.0654993	0.255729	0.0931495	0.0129656	0.00901524	0	0.00543695	0.0653647	0	0	0.0132123	0	0	0	0	0	0	0	0	0	0	Bacteria;Proteobacteria;Proteobacteria_unclassified;Proteobacteria_unclassified;Proteobacteria_unclassified;Proteobacteria_unclassified
ASV00020	0.0606028	0	0.0414829	0	0.00809995	0	0	0	0.0108739	0	0.373813	0	0	0	0	0	0	0	0	0	0	0	0	Bacteria;Planctomycetota;Planctomycetes;Pirellulales;Pirellulaceae;uncultured
ASV00025	0.00178244	0	0	0.00571461	0	0	0	0	0	0.00594224	0	0.0120044	0	0.23827	0.208844	0.211971	0.225776	0.14102	0.260535	0.0514536	0.01886	0.502678	1.30359	Bacteria;Actinobacteriota;Actinobacteria;Propionibacteriales;Propionibacteriaceae;Cutibacterium
ASV00028	0	0	0	0	0	0	0	0	0	0	0	0	0	0	0	0.515837	4.19528	0	0.11702	2.00903	0	0	0	Bacteria;Bdellovibrionota;Bdellovibrionia;Bdellovibrionales;Bdellovibrionaceae;Bdellovibrio
ASV00032	0	0	0.0305664	0	0	0	0	0.00913847	0	0.61007	0.0198485	0	0	0	0	0	0	0	0	0	0	0	0	Bacteria;Firmicutes;Bacilli;Bacillales;Bacillales_unclassified;Bacillales_unclassified
ASV00035	0.0427785	0.0711972	0.0545828	0.311446	0.0364498	0.0463057	0.0330559	0.0708231	0.0978651	0.146575	0.142248	0.559707	0.0452993	0	0	0	0	0	0	0	0	0	0	Bacteria;Firmicutes;Bacilli;Bacillales;Bacillaceae;Aeribacillus
ASV00036	0.171114	0.596276	0.209598	0.0814332	0.200474	0.146326	0.00601016	0.153069	0.0543695	0.293151	0.198485	0.0390144	0	0	0	0.172762	0	0	0	0	0	0	0	Archaea;Crenarchaeota;Nitrososphaeria;Nitrosopumilales;Nitrosopumilaceae;Candidatus_Nitrosopumilus
ASV00038	0.183591	0	0.0589494	0.135722	0.161999	0.0259312	0.0120203	0.0297	0.266411	0.695242	0.254722	0.115543	0.0396369	0	0	0	0	0	0	0	0	0	0	Bacteria;Proteobacteria;Alphaproteobacteria;Rhizobiales;Rhizobiales_unclassified;Rhizobiales_unclassified
ASV00039	0.495517	0.201132	0.181215	0.615749	0.826195	0.0796459	0.0811371	0.189623	0.353402	0.310977	0.17202	0.273101	0.0339744	0	0	0	0	0	0	0	0	0	0	Bacteria;Proteobacteria;Gammaproteobacteria;Pseudomonadales;Pseudomonadales_unclassified;Pseudomonadales_unclassified
ASV00041	0.0303014	0.0213592	0.00654993	0.00285731	0.00404998	0.0111134	0.00601016	0	0.3679	0.00396149	0.0529293	0	0	0	0	0	0	0	0	0	0	0	0	Bacteria;Proteobacteria;Gammaproteobacteria;Pseudomonadales;Cellvibrionaceae;Cellvibrionaceae_unclassified
ASV00043	0.802096	0	0	0.344305	0.441447	0.0259312	0.0330559	0	0.177607	0.116864	0.0248106	0.747276	0.0830486	0	0	0	0	0	0	0	0	0	0	Archaea;Crenarchaeota;Nitrososphaeria;Nitrosopumilales;Nitrosopumilaceae;Candidatus_Nitrosopumilus
ASV00048	0.00891218	0.113915	0.0109166	0.287159	0.0485997	0.0314879	0.0120203	0.0525462	0.0978651	0.0633839	0.0181944	0.735272	0.175535	0	0	0	0	0	0	0	0	0	0	Bacteria;Firmicutes;Thermoanaerobacteria;Thermoanaerobacterales;Family_III;Thermoanaerobacterium
ASV00052	0.00178244	0.0320387	0.0654993	0.274301	0.161999	0.0629758	0.039066	0.185054	0.14861	0.0495187	0.114129	0.924342	0.0245371	0	0	0	0	0	0	0	0	0	0	Bacteria;Deinococcota;Deinococci;Thermales;Thermaceae;Meiothermus
ASV00055	0.0891218	0.0213592	0.0785992	0.0242871	0.0830245	0.00926115	0.00300508	0.00685385	0.039871	0.162421	0.0463131	0	0.00943735	0	0	0	0	0	0	0	0	0	0	Bacteria;Proteobacteria;Alphaproteobacteria;Alphaproteobacteria_unclassified;Alphaproteobacteria_unclassified;Alphaproteobacteria_unclassified
ASV00057	0.00712974	0.222491	0.00654993	0.0942911	0.0465747	0.0759414	0.00300508	0.0159923	0.0924281	0.0118845	0.0562374	0.525194	0.120798	0	0	0	0	0	0	0	0	0	0	Bacteria;Deinococcota;Deinococci;Thermales;Thermaceae;Thermus
ASV00064	0	0	0	0	0	0	0	0	0	0	0	0	0	1.07475	0	0	0	0.733303	0.518861	0.380055	0.294381	0	0	Bacteria;Firmicutes;Bacilli;Lactobacillales;Streptococcaceae;Streptococcus
ASV00066	0.208545	0.124595	0.183398	0.941482	0.435372	0.064828	0.0480813	0.0639693	0.0797419	0.138652	0.208409	0.129048	0	0	0	0	0	0	0	0	0	0	0	Bacteria;Proteobacteria;Gammaproteobacteria;Pseudomonadales;Pseudomonadales_unclassified;Pseudomonadales_unclassified
ASV00069	0.320838	0.124595	0.242347	0.23287	0.247049	0.088907	0.0150254	0.0616847	0.241038	0.598186	0.244798	0.204076	0.0132123	0	0	0	0	0	0	0	0	0	0	Bacteria;Nitrospirota;Nitrospiria;Nitrospirales;Nitrospiraceae;Nitrospira
ASV00072	0.0516906	0.338187	0.0807825	0.0771473	0.0890995	0.0296357	0.0570965	0.198762	0.074305	0.0871529	0.24976	0.543201	0.0585115	0	0	0	0	0	0	0	0	0	0	Bacteria;Firmicutes;Bacilli;Bacillales;Bacillaceae;Geobacillus
ASV00074	0.0106946	0.122815	0.0938824	0.112864	0.198449	0.0444535	0.0360609	0.159923	0.00724927	0.0713069	0.430051	0.291108	0.12646	0	0	0	0	0	0	0	0	0	0	Bacteria;Firmicutes;Bacilli;Bacillales;Bacillaceae;Bacillaceae_unclassified
ASV00093	0	0	0	0	0	0	0	0	0	0	0	0	0	0.675522	0	0	0	0.538132	0.550876	0.134481	0.18122	0	0	Bacteria;Firmicutes;Bacilli;Lactobacillales;Carnobacteriaceae;Carnobacteriaceae_unclassified
ASV00094	0.0427785	0.0551778	0.0261997	0.0300017	0.0749246	0.0722369	0.0180305	0.00228462	0.0561818	0.0475379	0.0463131	0	0	0	0	0	0	0	0	0	0	0	0	Bacteria;Proteobacteria;Gammaproteobacteria;Pseudomonadales;Endozoicomonadaceae;Endozoicomonas
ASV00097	0.069515	0.0231391	0.0567661	0.152866	0.145799	0.064828	0.00300508	0	0.119613	0.207978	0.00661616	0	0	0	0	0	0	0	0	0	0	0	0	Bacteria;Proteobacteria;Alphaproteobacteria;Rhizobiales;Hyphomicrobiaceae;Filomicrobium
ASV00098	0	0.00355986	0.0392996	0.0200011	0	0	0.123208	0	0	0.0455572	0	0.29861	0.0377494	0	0	0	0	0	0	0	0.00410001	0	0	Bacteria;Bacteroidota;Bacteroidia;Flavobacteriales;Weeksellaceae;Cloacibacterium
ASV00106	0	0	0	0	0.0384748	0.0333401	0	0.0891001	0.157672	0.0574417	0	0.0240089	0	0	0	0	0	0	0	0	0	0	0	Bacteria;Planctomycetota;Planctomycetes;Pirellulales;Pirellulaceae;Pirellulaceae_unclassified
ASV00107	0	0.0462782	0.0480328	0	0	0	0.0661117	0.0388385	0.0471202	0.0455572	0.0611995	0.493683	0	0	0	0	0	0	0	0	0	0	0.0196522	Bacteria;Actinobacteriota;Actinobacteria;Corynebacteriales;Corynebacteriaceae;Lawsonella
ASV00114	0.0267365	0.00889965	0.0261997	0.102863	0.230849	0	0	0	0.0308094	0.00594224	0.0777399	0	0.0811612	0	0	0	0	0	0	0	0	0	0	Bacteria;Actinobacteriota;Acidimicrobiia;Microtrichales;Microtrichaceae;uncultured
ASV00117	0.377876	0.283009	0.00873324	0.122864	0.0546747	0	0	0	0	0.162421	0.0082702	0	0	0	0	0	0	0	0	0	0	0	0	Archaea;Crenarchaeota;Nitrososphaeria;Nitrosopumilales;Nitrosopumilaceae;Candidatus_Nitrosopumilus
ASV00118	0	0	0	0	0	0	0	0	0	0	0	0	0	0.319384	0	0	0	0.407265	0.256119	0.202306	0.296841	0	0	Bacteria;Proteobacteria;Alphaproteobacteria;Rhodobacterales;Rhodobacteraceae;Rhodobacteraceae_unclassified
ASV00119	0	0	0	0	0	0	0	0	0	0	0	0	0	0.726217	0	0	0	0.313628	0.390802	0.33094	0.329641	0	0	Bacteria;Proteobacteria;Gammaproteobacteria;Enterobacterales;Vibrionaceae;Vibrio
ASV00120	0.0463433	0.00889965	0.0502161	0.0557175	0.0445497	0.0166701	0.0180305	0.0388385	0.0126862	0.00396149	0.0347349	0.129048	0.154772	0	0	0	0	0	0	0	0	0	0	Bacteria;Deinococcota;Deinococci;Deinococcales;Deinococcaceae;Deinococcus
ASV00121	0.0748623	0.0106796	0.0938824	0.141437	0.0404998	0.00370446	0.0540914	0.047977	0.00181232	0.0356534	0.0281187	0	0	0	0	0	0	0	0	0	0	0	0	Bacteria;Proteobacteria;Alphaproteobacteria;Rhizobiales;Methyloligellaceae;uncultured
ASV00126	0.0570379	0.051618	0	0.0314304	0.00404998	0.00555669	0	0	0.00724927	0	0.0082702	0	0	0	0	0	0	0	0	0	0	0	0	Bacteria;Proteobacteria;Gammaproteobacteria;Pseudomonadales;Endozoicomonadaceae;Endozoicomonas
ASV00129	0	0	0	0	0	0.00185223	0	0	0	0	0	0.00450167	0	0.84155	0	0	0	0.207581	0.302485	0.216339	0.22878	0	0	Bacteria;Proteobacteria;Gammaproteobacteria;Pseudomonadales;Halomonadaceae;Halomonas
ASV00130	0.0124771	0.00355986	0	0.0200011	0	0.0555669	0	0.0799616	0.0724927	0.0297112	0	0.0840311	0.060399	0	0	0	0	0	0	0	0	0	0	Bacteria;Actinobacteriota;Rubrobacteria;Rubrobacterales;Rubrobacteriaceae;Rubrobacter
ASV00136	0.00178244	0.00889965	0.0458495	0.0757186	0	0.00926115	0.0691168	0	0.0271847	0.114883	0.129015	0.238588	0.120798	0	0	0	0	0	0	0	0	0	0	Bacteria;Proteobacteria;Gammaproteobacteria;Pseudomonadales;Moraxellaceae;Acinetobacter
ASV00138	0	0	0	0	0	0	0	0	0	0	0	0	0	0.297838	0	0	0	0.603565	0.432752	0.0970601	0.21156	0	0	Bacteria;Firmicutes;Bacilli;Lactobacillales;Lactobacillales_unclassified;Lactobacillales_unclassified
ASV00144	0	0.0444982	0	0	0	0	0	0.00228462	0.00181232	0.0415957	0	1.19744	0	0	0.000825471	0	0	0.00112816	0	0	0.00164	0.000822713	0.00109179	Bacteria;Chloroflexi;Anaerolineae;SBR1031;A4b;A4b_ge
ASV00145	0.0213892	0.0569577	0.0109166	0.0271444	0.0222749	0.0111134	0	0.00456924	0	0.0138652	0.0231566	0.169563	0.0301995	0	0	0	0	0	0	0	0	0	0	Bacteria;Deinococcota;Deinococci;Deinococcales;Deinococcaceae;Deinococcus
ASV00146	0.0588204	0.0195792	0	0.0785759	0.00202499	0.024079	0	0.00685385	0.00362463	0.205998	0.0744318	0.249092	0	0	0	0	0	0	0	0	0	0	0	Bacteria;Proteobacteria;Alphaproteobacteria;Kiloniellales;Kiloniellales_unclassified;Kiloniellales_unclassified
ASV00148	0	0	0	0	0	0	0	0	0	0	0	0	0	0.192644	0	0	0	0.388087	0.373138	0.156699	0.1845	0	0	Bacteria;Proteobacteria;Gammaproteobacteria;Enterobacterales;Alteromonadaceae;Alishewanella
ASV00157	0	0	0	0	0	0	0	0	0	0	0	0	0	0.372614	0	0	0	0.263989	0.210856	0.0631476	0.17466	0	0	Bacteria;Proteobacteria;Gammaproteobacteria;Xanthomonadales;Xanthomonadaceae;Stenotrophomonas
ASV00163	0	0	0	0	0	0	0	0	0	0	0	0	0	0.29657	0	0	0	0.115072	0.341124	0.118109	0.15662	0	0	Bacteria;Proteobacteria;Alphaproteobacteria;Rhizobiales;Rhizobiaceae;Ochrobactrum
ASV00169	0	0	0	0	0	0	0	0	0	0	0	0	0	0.106461	0.0189858	0	0	0.138764	0.10046	0.0327432	0.10332	0	0.840676	Bacteria;Proteobacteria;Gammaproteobacteria;Xanthomonadales;Xanthomonadaceae;Stenotrophomonas
ASV00172	0.171114	0.124595	0.0567661	0	0.107324	0.00370446	0.00901524	0	0	0.0693261	0.0529293	0	0	0	0	0	0	0	0	0	0	0	0	Bacteria;Entotheonellaeota;Entotheonellia;Entotheonellales;Entotheonellaceae;Candidatus_Entotheonella
ASV00181	0	0	0	0	0	0	0	0	0	0	0	0	0	0.230666	0	0	0	0.349729	0.284822	0.143836	0.1968	0	0	Bacteria;Firmicutes;Bacilli;Lactobacillales;Enterococcaceae;Enterococcus
ASV00194	0.00534731	0.0676373	0	0.0628607	0.00809995	0	0	0.0616847	0.0706803	0.031692	0.109167	0.340626	0	0	0	0	0	0	0	0	0	0	0	Bacteria;Firmicutes;Bacilli;Bacillales;Bacillaceae;Anoxybacillus
ASV00200	0	0	0	0	0	0	0	0	0	0	0	0	0	0.27249	0	0	0	0.144404	0.114812	0.118109	0.0967602	0.000822713	0	Bacteria;Proteobacteria;Gammaproteobacteria;Xanthomonadales;Xanthomonadaceae;Stenotrophomonas
ASV00203	0.147942	0.051618	0.063316	0	0	0.0185223	0	0	0.0108739	0.0376342	0	0.10804	0	0	0	0	0	0	0	0	0	0	0	Bacteria;Nitrospirota;Nitrospiria;Nitrospirales;Nitrospiraceae;Nitrospira
ASV00208	0.00356487	0	0.00218331	0.00428596	0.00404998	0	0	0	0.00362463	0.0257497	0.00496212	0.168062	0.00943735	0	0	0	0	0	0	0	0	0	0	Bacteria;Firmicutes;Thermoanaerobacteria;Thermoanaerobacterales;Family_III;Thermoanaerobacterium
ASV00209	0	0.131715	0	0	0.0566997	0.0314879	0	0	0.309906	0.152518	0.132323	0.157558	0.0792737	0	0	0	0	0	0	0	0	0	0	Archaea;Crenarchaeota;Nitrososphaeria;Nitrosopumilales;Nitrosopumilaceae;Candidatus_Nitrosopumilus
ASV00210	0.00534731	0	0	0.0485742	0	0	0	0	0.146798	0.0376342	0	0	0.00943735	0	0	0	0	0	0	0	0	0	0	Bacteria;Proteobacteria;Alphaproteobacteria;Rhizobiales;Rhizobiales_Incertae_Sedis;Bauldia
ASV00228	0.0196068	0	0.0458495	0.00714327	0.00404998	0	0	0.0525462	0.0416833	0	0.0645076	0	0.0717238	0	0	0	0	0	0.00331188	0	0	0	0	Bacteria;Proteobacteria;Alphaproteobacteria;Rhizobiales;Rhizobiaceae;Rhizobiaceae_unclassified
ASV00231	0.028519	0.0836567	0	0	0.0344248	0	0	0	0.00906158	0.0415957	0.0446591	0	0	0	0	0	0	0	0	0	0	0	0	Bacteria;Chloroflexi;Chloroflexia;Thermomicrobiales;AKYG1722;AKYG1722_ge
ASV00251	0.0196068	0.558898	0.0414829	0	0.0344248	0	0.0570965	0	0	0.00396149	0	0	0	0	0	0	0	0	0	0	0	0	0	Bacteria;Actinobacteriota;Actinobacteria;Corynebacteriales;Corynebacteriaceae;Corynebacterium
ASV00252	0	0.0284789	0	0.0500029	0	0	0	0	0	0.499148	0.0248106	0	0	0	0	0	0	0	0	0	0	0	0	Bacteria;Proteobacteria;Alphaproteobacteria;Kiloniellales;Kiloniellales_unclassified;Kiloniellales_unclassified
ASV00254	0.0748623	0.00533979	0.0327497	0.264301	0.0222749	0.00555669	0	0.0228462	0.00724927	0.154498	0.0082702	0	0	0	0	0	0	0	0	0	0	0	0	Bacteria;Proteobacteria;Alphaproteobacteria;Thalassobaculales;uncultured;uncultured_ge
ASV00261	0	0	0	0	0	0	0	0	0	0	0	0	0	0.105194	0	0	0	0.208709	0.194297	0.0748415	0.0328001	0	0	Bacteria;Proteobacteria;Alphaproteobacteria;Rhizobiales;Rhizobiaceae;Allorhizobium-Neorhizobium-Pararhizobium-Rhizobium
ASV00269	0	0	0	0	0	0	0	0	0	0	0	0	0	0.250944	0	0	0	0.192915	0.137995	0.112262	0.0565801	0	0	Bacteria;Bacteroidota;Bacteroidia;Flavobacteriales;Weeksellaceae;Chryseobacterium
ASV00272	0.00712974	0	0	0	0.0222749	0	0.00300508	0.0274154	0.0761173	0.564513	0.0694697	0	0	0	0	0	0	0	0	0	0	0	0	Bacteria;Proteobacteria;Alphaproteobacteria;Rhizobiales;Rhizobiaceae;Rhizobiaceae_unclassified
ASV00274	0.00891218	0	0	0.335733	0.0263248	0	0.00300508	0.0297	0	0	0.00330808	0	0	0	0	0	0	0	0	0	0	0	0	Bacteria;Proteobacteria;Alphaproteobacteria;Kiloniellales;Kiloniellaceae;Kiloniellaceae_unclassified
ASV00275	0	0	0	0	0	0.00185223	0	0	0	0	0	0.00150056	0	0.294036	0	0	0	0.125226	0.123644	0.0725027	0.0910202	0	0	Bacteria;Proteobacteria;Gammaproteobacteria;Gammaproteobacteria_unclassified;Gammaproteobacteria_unclassified;Gammaproteobacteria_unclassified
ASV00277	0	0	0	0	0	0	0	0	0	0	0	0	0	0.295303	0	0	0	0.119585	0.129163	0.0888743	0.10906	0	0	Bacteria;Proteobacteria;Gammaproteobacteria;Pseudomonadales;Halomonadaceae;Halomonas
ASV00281	0	0	0	0	0	0.00185223	0	0	0	0	0	0	0	0.386555	0	0	0	0.113944	0.12254	0.0713333	0.0729801	0	0	Bacteria;Proteobacteria;Gammaproteobacteria;Pseudomonadales;Halomonadaceae;Halomonadaceae_unclassified
ASV00289	0	0	0	0	0	0	0	0	0	0	0	0	0	0.399229	0	0	0	0.127482	0.104876	0.0596394	0.0533001	0	0	Bacteria;Proteobacteria;Gammaproteobacteria;Gammaproteobacteria_unclassified;Gammaproteobacteria_unclassified;Gammaproteobacteria_unclassified
ASV00296	0.0267365	0.0640775	0.0196498	0	0.00404998	0.0333401	0.00300508	0	0.0253724	0.00594224	0.041351	0.0525194	0	0	0	0	0	0	0	0	0	0	0	Bacteria;Actinobacteriota;Rubrobacteria;Rubrobacterales;Rubrobacteriaceae;Rubrobacter
ASV00298	0	0	0	0.0528602	0.00809995	0	0	0	0.0271847	0.275324	0.162096	0.175565	0.113248	0	0	0	0	0	0	0	0	0	0	Bacteria;Proteobacteria;Alphaproteobacteria;Kiloniellales;Kiloniellaceae;Pelagibius
ASV00300	0.0855569	0.074757	0.0240164	0	0.0303748	0	0	0	0	0.0851721	0.0281187	0.136551	0	0	0	0	0	0	0	0	0	0	0	Bacteria;Nitrospirota;Nitrospiria;Nitrospirales;Nitrospiraceae;Nitrospira
ASV00307	0	0	0	0	0	0	0	0	0	0	0	0	0	0.345999	0	0	0.000944671	0.120713	0.109292	0.0491148	0.0385401	0	0	Bacteria;Proteobacteria;Proteobacteria_unclassified;Proteobacteria_unclassified;Proteobacteria_unclassified;Proteobacteria_unclassified
ASV00338	0.00178244	0	0.0436662	0.0542888	0.0546747	0	0.00901524	0.0434077	0.0308094	0.00198075	0.00992424	0	0.0264246	0	0	0	0	0	0	0	0	0	0	Bacteria;Deinococcota;Deinococci;Deinococcales;Deinococcaceae;Deinococcus
ASV00346	0.0303014	0	0	0.065718	0.0465747	0	0	0.0502616	0	0	0	0.0720266	0.00566241	0	0	0	0	0	0	0	0	0	0	Bacteria;Proteobacteria;Alphaproteobacteria;Kiloniellales;Kiloniellaceae;uncultured
ASV00402	0.00534731	0.00533979	0.0414829	0.0285731	0.0526497	0.00370446	0.0150254	0.0502616	0.0525572	0.156479	0	0	0.00566241	0	0	0	0	0	0	0	0	0	0	Bacteria;Proteobacteria;Gammaproteobacteria;Gammaproteobacteria_unclassified;Gammaproteobacteria_unclassified;Gammaproteobacteria_unclassified
ASV00429	0.0320838	0.0658574	0	0	0.00404998	0.0500102	0.00300508	0.00685385	0.0579941	0.00792299	0.0611995	0	0	0	0	0	0	0	0	0	0	0	0	Bacteria;Proteobacteria;Alphaproteobacteria;Thalassobaculales;uncultured;uncultured_ge
ASV00430	0.130118	0	0.0371163	0	0.0101249	0	0	0	0.175795	0.0831914	0.0297727	0.0840311	0.0113248	0	0	0	0	0	0	0	0	0	0	Bacteria;Dependentiae;Babeliae;Babeliales;Babeliales_fa;Babeliales_ge
ASV00449	0.0374312	0.00355986	0.0109166	0	0.00809995	0	0	0	0.0471202	0.13271	0.112475	0.280604	0.0528491	0	0	0	0	0	0	0	0	0	0	Bacteria;Proteobacteria;Gammaproteobacteria;Gammaproteobacteria_unclassified;Gammaproteobacteria_unclassified;Gammaproteobacteria_unclassified
ASV00464	0.00356487	0	0	0	0	0	0.00601016	0.0319846	0	0.0990374	0	0.495183	0	0	0	0	0	0	0	0	0	0	0	Bacteria;Chloroflexi;Dehalococcoidia;SAR202_clade;SAR202_clade_fa;SAR202_clade_ge
ASV00477	0.040996	0.101456	0.028383	0.0957198	0.00404998	0	0	0	0	0	0.0479672	0	0	0	0	0	0	0	0	0	0	0	0	Bacteria;Proteobacteria;Alphaproteobacteria;Parvibaculales;PS1_clade;PS1_clade_ge
ASV00511	0.0231717	0.0284789	0.00654993	0.0314304	0.0141749	0	0.00300508	0	0.0308094	0	0.00661616	0.145554	0.00754988	0	0	0	0	0	0	0	0	0	0	Bacteria;Proteobacteria;Alphaproteobacteria;Alphaproteobacteria_unclassified;Alphaproteobacteria_unclassified;Alphaproteobacteria_unclassified
ASV00525	0	0	0	0.0200011	0.0222749	0.00555669	0.00601016	0.00685385	0.0579941	0.0534802	0.0479672	0.132049	0.00377494	0	0	0	0	0	0	0	0	0	0	Bacteria;Acidobacteriota;Thermoanaerobaculia;Thermoanaerobaculales;Thermoanaerobaculaceae;Subgroup_10
ASV00587	0.0445609	0.0106796	0.0152832	0.0185725	0.0607497	0.0111134	0.00601016	0	0.0289971	0.0297112	0.0115783	0	0.00188747	0	0	0	0	0	0	0	0	0	0	Bacteria;Proteobacteria;Gammaproteobacteria;Pseudomonadales;Pseudomonadales_unclassified;Pseudomonadales_unclassified
ASV00593	0.0712974	0	0	0	0.00202499	0	0	0.00685385	0.00181232	0.0138652	0	0	0.150998	0	0	0	0	0	0	0	0	0	0	Bacteria;Bacteria_unclassified;Bacteria_unclassified;Bacteria_unclassified;Bacteria_unclassified;Bacteria_unclassified
ASV00607	0	0	0	0	0.0485997	0	0.00300508	0	0.275472	0.0495187	0	0	0.0301995	0	0	0	0	0	0	0	0	0	0	Bacteria;Proteobacteria;Alphaproteobacteria;Rhodobacterales;Rhodobacteraceae;Rhodobacteraceae_unclassified
ASV00611	0	0.0266989	0.0152832	0.0642894	0.00809995	0	0	0.0319846	0.00543695	0.0138652	0.0479672	0	0.00566241	0	0	0	0	0	0	0	0	0	0	Bacteria;Proteobacteria;Gammaproteobacteria;Burkholderiales;Nitrosomonadaceae;Nitrosomonadaceae_unclassified
ASV00646	0.0303014	0.00889965	0.0109166	0.0828619	0.0627746	0.00926115	0.00901524	0.00913847	0.00543695	0.00990374	0.0248106	0	0	0	0	0	0	0	0	0	0	0	0	Bacteria;Proteobacteria;Gammaproteobacteria;Pseudomonadales;Pseudomonadales_unclassified;Pseudomonadales_unclassified
ASV00655	0.128335	0	0	0.0342877	0	0	0.00300508	0	0	0.0138652	0	0.247592	0	0	0	0	0	0	0	0	0	0	0	Bacteria;Bacteroidota;Bacteroidia;Bacteroidales;Prevotellaceae;Prevotella_9
ASV00657	0.0106946	0	0	0.0600034	0.101249	0.00555669	0	0.00456924	0	0.00990374	0	0	0	0	0	0	0	0	0	0	0	0	0	Bacteria;Proteobacteria;Alphaproteobacteria;uncultured;uncultured_fa;uncultured_ge
ASV00676	0.00356487	0	0	0.0185725	0	0.00185223	0	0	0.0416833	0.031692	0.120745	0	0	0	0	0	0	0	0	0	0	0	0	Bacteria;Proteobacteria;Alphaproteobacteria;Parvibaculales;PS1_clade;PS1_clade_ge
ASV00694	0.00712974	0	0	0	0.0101249	0	0	0.00685385	0.00362463	0.112903	0.0727778	0.147054	0	0	0	0	0	0	0	0	0	0	0	Bacteria;Proteobacteria;Alphaproteobacteria;Alphaproteobacteria_unclassified;Alphaproteobacteria_unclassified;Alphaproteobacteria_unclassified
ASV00753	0	0	0.0130999	0	0.0101249	0.0629758	0	0.00228462	0	0	0	0	0.258583	0	0	0	0	0	0	0	0	0	0	Bacteria;Entotheonellaeota;Entotheonellia;Entotheonellales;Entotheonellaceae;Candidatus_Entotheonella
ASV00891	0.00534731	0	0	0	0.00202499	0	0.00300508	0.00913847	0	0	0.0611995	0.0375139	0.032087	0	0	0	0	0	0	0	0	0	0	Bacteria;Firmicutes;Bacilli;Lactobacillales;Enterococcaceae;Tetragenococcus
ASV01125	0	0.024919	0	0	0.190349	0	0.0270457	0	0	0.0455572	0	0	0.00943735	0	0	0	0	0	0	0	0	0	0	Bacteria;Firmicutes;Bacilli;Staphylococcales;Staphylococcaceae;Staphylococcus

## Sheet: BL_FL1
asv	BL11	BL12	BL13	BL21	BL22	BL23	BL24	BL25	BL31	BL32	BL33	BL34	BL35	FLL10	FLL11	FLL12	FLL8	FLL9	Taxonomy
ASV00008	0.272713	0.0800968	0.144099	0.065718	0.238949	0.122247	0.00901524	0.0159923	0.0326217	0.0514994	0.0281187	0.123046	0	0	0	0	0	0	Bacteria;Proteobacteria;Alphaproteobacteria;Alphaproteobacteria_unclassified;Alphaproteobacteria_unclassified;Alphaproteobacteria_unclassified
ASV00009	0.272713	0.281229	0.203048	0.314304	0.461697	0.442683	0.219371	0.0891001	0.567255	0.497168	0.347349	0.0660244	0.00566241	0	0	0	0.000822713	0	Bacteria;Proteobacteria;Gammaproteobacteria;Pseudomonadales;Endozoicomonadaceae;Endozoicomonas
ASV00015	0.395701	0.519739	0.141915	0.332876	0.200474	0.088907	0	0.0502616	0.137736	0.0831914	0.168712	0	0.0207622	0	0	0	0	0	Bacteria;Proteobacteria;Gammaproteobacteria;Pseudomonadales;Endozoicomonadaceae;Endozoicomonas
ASV00016	0.140812	0.234951	0.0436662	0.164295	0.0688496	0.0500102	0.00601016	0.0137077	0.00362463	0.0732876	0.0314268	0	0.00566241	0	0	0	0	0	Bacteria;Proteobacteria;Gammaproteobacteria;Pseudomonadales;Endozoicomonadaceae;Endozoicomonas
ASV00025	0.00178244	0	0	0.00571461	0	0	0	0	0	0.00594224	0	0.0120044	0	0.208844	0.211971	0.225776	0.502678	1.30359	Bacteria;Actinobacteriota;Actinobacteria;Propionibacteriales;Propionibacteriaceae;Cutibacterium
ASV00028	0	0	0	0	0	0	0	0	0	0	0	0	0	0	0.515837	4.19528	0	0	Bacteria;Bdellovibrionota;Bdellovibrionia;Bdellovibrionales;Bdellovibrionaceae;Bdellovibrio
ASV00035	0.0427785	0.0711972	0.0545828	0.311446	0.0364498	0.0463057	0.0330559	0.0708231	0.0978651	0.146575	0.142248	0.559707	0.0452993	0	0	0	0	0	Bacteria;Firmicutes;Bacilli;Bacillales;Bacillaceae;Aeribacillus
ASV00038	0.183591	0	0.0589494	0.135722	0.161999	0.0259312	0.0120203	0.0297	0.266411	0.695242	0.254722	0.115543	0.0396369	0	0	0	0	0	Bacteria;Proteobacteria;Alphaproteobacteria;Rhizobiales;Rhizobiales_unclassified;Rhizobiales_unclassified
ASV00039	0.495517	0.201132	0.181215	0.615749	0.826195	0.0796459	0.0811371	0.189623	0.353402	0.310977	0.17202	0.273101	0.0339744	0	0	0	0	0	Bacteria;Proteobacteria;Gammaproteobacteria;Pseudomonadales;Pseudomonadales_unclassified;Pseudomonadales_unclassified
ASV00048	0.00891218	0.113915	0.0109166	0.287159	0.0485997	0.0314879	0.0120203	0.0525462	0.0978651	0.0633839	0.0181944	0.735272	0.175535	0	0	0	0	0	Bacteria;Firmicutes;Thermoanaerobacteria;Thermoanaerobacterales;Family_III;Thermoanaerobacterium
ASV00052	0.00178244	0.0320387	0.0654993	0.274301	0.161999	0.0629758	0.039066	0.185054	0.14861	0.0495187	0.114129	0.924342	0.0245371	0	0	0	0	0	Bacteria;Deinococcota;Deinococci;Thermales;Thermaceae;Meiothermus
ASV00055	0.0891218	0.0213592	0.0785992	0.0242871	0.0830245	0.00926115	0.00300508	0.00685385	0.039871	0.162421	0.0463131	0	0.00943735	0	0	0	0	0	Bacteria;Proteobacteria;Alphaproteobacteria;Alphaproteobacteria_unclassified;Alphaproteobacteria_unclassified;Alphaproteobacteria_unclassified
ASV00057	0.00712974	0.222491	0.00654993	0.0942911	0.0465747	0.0759414	0.00300508	0.0159923	0.0924281	0.0118845	0.0562374	0.525194	0.120798	0	0	0	0	0	Bacteria;Deinococcota;Deinococci;Thermales;Thermaceae;Thermus
ASV00066	0.208545	0.124595	0.183398	0.941482	0.435372	0.064828	0.0480813	0.0639693	0.0797419	0.138652	0.208409	0.129048	0	0	0	0	0	0	Bacteria;Proteobacteria;Gammaproteobacteria;Pseudomonadales;Pseudomonadales_unclassified;Pseudomonadales_unclassified
ASV00069	0.320838	0.124595	0.242347	0.23287	0.247049	0.088907	0.0150254	0.0616847	0.241038	0.598186	0.244798	0.204076	0.0132123	0	0	0	0	0	Bacteria;Nitrospirota;Nitrospiria;Nitrospirales;Nitrospiraceae;Nitrospira
ASV00072	0.0516906	0.338187	0.0807825	0.0771473	0.0890995	0.0296357	0.0570965	0.198762	0.074305	0.0871529	0.24976	0.543201	0.0585115	0	0	0	0	0	Bacteria;Firmicutes;Bacilli;Bacillales;Bacillaceae;Geobacillus
ASV00074	0.0106946	0.122815	0.0938824	0.112864	0.198449	0.0444535	0.0360609	0.159923	0.00724927	0.0713069	0.430051	0.291108	0.12646	0	0	0	0	0	Bacteria;Firmicutes;Bacilli;Bacillales;Bacillaceae;Bacillaceae_unclassified
ASV00120	0.0463433	0.00889965	0.0502161	0.0557175	0.0445497	0.0166701	0.0180305	0.0388385	0.0126862	0.00396149	0.0347349	0.129048	0.154772	0	0	0	0	0	Bacteria;Deinococcota;Deinococci;Deinococcales;Deinococcaceae;Deinococcus

## Sheet: BL_FL2
asv	BL11	BL12	BL13	BL21	BL22	BL23	BL24	BL25	BL31	BL32	BL33	BL34	BL35	FLL1	FLL2	FLL3	FLL6	FLL7	Taxonomy
ASV00003	0	0	0	0	0	0	0	0	0	0	0	0	0	15.741	17.7042	15.9224	10.0907	10.5493	Bacteria;Proteobacteria;Gammaproteobacteria;Enterobacterales;Vibrionaceae;Vibrio
ASV00004	0.365399	0.226051	0.0895157	0.271444	0.700646	0.203745	0.0450762	0.047977	0.71949	0.639781	1.13302	0.535698	0.230271	0.0114066	0	0.0176634	0	0	Bacteria;Cyanobacteria;Cyanobacteriia;Synechococcales;Cyanobiaceae;Synechococcus_CC9902
ASV00005	0	0	0	0.0185725	0	0.0314879	0	0	0	0.023769	0	0	0	12.9363	15.1692	12.3147	7.01873	8.37304	Bacteria;Proteobacteria;Gammaproteobacteria;Pseudomonadales;Halomonadaceae;Halomonas
ASV00008	0.272713	0.0800968	0.144099	0.065718	0.238949	0.122247	0.00901524	0.0159923	0.0326217	0.0514994	0.0281187	0.123046	0	0	0	0.00110396	0	0	Bacteria;Proteobacteria;Alphaproteobacteria;Alphaproteobacteria_unclassified;Alphaproteobacteria_unclassified;Alphaproteobacteria_unclassified
ASV00009	0.272713	0.281229	0.203048	0.314304	0.461697	0.442683	0.219371	0.0891001	0.567255	0.497168	0.347349	0.0660244	0.00566241	0	0	0	0	0	Bacteria;Proteobacteria;Gammaproteobacteria;Pseudomonadales;Endozoicomonadaceae;Endozoicomonas
ASV00013	0	0	0	0	0	0	0	0	0	0	0	0	0	4.21662	5.53023	4.24583	2.50251	3.22343	Bacteria;Proteobacteria;Gammaproteobacteria;Pseudomonadales;Halomonadaceae;Halomonas
ASV00014	0	0.25275	0	1.16721	0.135674	0.0314879	0.00601016	0.0434077	0.0942405	0	0.039697	0.598722	0.0169872	0	0	0	0	0	Archaea;Crenarchaeota;Nitrososphaeria;Nitrosopumilales;Nitrosopumilaceae;Candidatus_Nitrosopumilus
ASV00015	0.395701	0.519739	0.141915	0.332876	0.200474	0.088907	0	0.0502616	0.137736	0.0831914	0.168712	0	0.0207622	0	0	0	0	0	Bacteria;Proteobacteria;Gammaproteobacteria;Pseudomonadales;Endozoicomonadaceae;Endozoicomonas
ASV00016	0.140812	0.234951	0.0436662	0.164295	0.0688496	0.0500102	0.00601016	0.0137077	0.00362463	0.0732876	0.0314268	0	0.00566241	0	0	0	0	0	Bacteria;Proteobacteria;Gammaproteobacteria;Pseudomonadales;Endozoicomonadaceae;Endozoicomonas
ASV00018	0.221022	0.215371	0.0654993	0.255729	0.0931495	0.0129656	0.00901524	0	0.00543695	0.0653647	0	0	0.0132123	0	0	0	0	0	Bacteria;Proteobacteria;Proteobacteria_unclassified;Proteobacteria_unclassified;Proteobacteria_unclassified;Proteobacteria_unclassified
ASV00025	0.00178244	0	0	0.00571461	0	0	0	0	0	0.00594224	0	0.0120044	0	0.23827	0.14102	0.260535	0.0514536	0.01886	Bacteria;Actinobacteriota;Actinobacteria;Propionibacteriales;Propionibacteriaceae;Cutibacterium
ASV00028	0	0	0	0	0	0	0	0	0	0	0	0	0	0	0	0.11702	2.00903	0	Bacteria;Bdellovibrionota;Bdellovibrionia;Bdellovibrionales;Bdellovibrionaceae;Bdellovibrio
ASV00035	0.0427785	0.0711972	0.0545828	0.311446	0.0364498	0.0463057	0.0330559	0.0708231	0.0978651	0.146575	0.142248	0.559707	0.0452993	0	0	0	0	0	Bacteria;Firmicutes;Bacilli;Bacillales;Bacillaceae;Aeribacillus
ASV00036	0.171114	0.596276	0.209598	0.0814332	0.200474	0.146326	0.00601016	0.153069	0.0543695	0.293151	0.198485	0.0390144	0	0	0	0	0	0	Archaea;Crenarchaeota;Nitrososphaeria;Nitrosopumilales;Nitrosopumilaceae;Candidatus_Nitrosopumilus
ASV00038	0.183591	0	0.0589494	0.135722	0.161999	0.0259312	0.0120203	0.0297	0.266411	0.695242	0.254722	0.115543	0.0396369	0	0	0	0	0	Bacteria;Proteobacteria;Alphaproteobacteria;Rhizobiales;Rhizobiales_unclassified;Rhizobiales_unclassified
ASV00039	0.495517	0.201132	0.181215	0.615749	0.826195	0.0796459	0.0811371	0.189623	0.353402	0.310977	0.17202	0.273101	0.0339744	0	0	0	0	0	Bacteria;Proteobacteria;Gammaproteobacteria;Pseudomonadales;Pseudomonadales_unclassified;Pseudomonadales_unclassified
ASV00043	0.802096	0	0	0.344305	0.441447	0.0259312	0.0330559	0	0.177607	0.116864	0.0248106	0.747276	0.0830486	0	0	0	0	0	Archaea;Crenarchaeota;Nitrososphaeria;Nitrosopumilales;Nitrosopumilaceae;Candidatus_Nitrosopumilus
ASV00048	0.00891218	0.113915	0.0109166	0.287159	0.0485997	0.0314879	0.0120203	0.0525462	0.0978651	0.0633839	0.0181944	0.735272	0.175535	0	0	0	0	0	Bacteria;Firmicutes;Thermoanaerobacteria;Thermoanaerobacterales;Family_III;Thermoanaerobacterium
ASV00052	0.00178244	0.0320387	0.0654993	0.274301	0.161999	0.0629758	0.039066	0.185054	0.14861	0.0495187	0.114129	0.924342	0.0245371	0	0	0	0	0	Bacteria;Deinococcota;Deinococci;Thermales;Thermaceae;Meiothermus
ASV00055	0.0891218	0.0213592	0.0785992	0.0242871	0.0830245	0.00926115	0.00300508	0.00685385	0.039871	0.162421	0.0463131	0	0.00943735	0	0	0	0	0	Bacteria;Proteobacteria;Alphaproteobacteria;Alphaproteobacteria_unclassified;Alphaproteobacteria_unclassified;Alphaproteobacteria_unclassified
ASV00056	0	0	0	0	0	0	0	0	0	0	0	0	0	1.16981	0.409522	0.380866	0	0	Bacteria;Proteobacteria;Gammaproteobacteria;Gammaproteobacteria_unclassified;Gammaproteobacteria_unclassified;Gammaproteobacteria_unclassified
ASV00057	0.00712974	0.222491	0.00654993	0.0942911	0.0465747	0.0759414	0.00300508	0.0159923	0.0924281	0.0118845	0.0562374	0.525194	0.120798	0	0	0	0	0	Bacteria;Deinococcota;Deinococci;Thermales;Thermaceae;Thermus
ASV00064	0	0	0	0	0	0	0	0	0	0	0	0	0	1.07475	0.733303	0.518861	0.380055	0.294381	Bacteria;Firmicutes;Bacilli;Lactobacillales;Streptococcaceae;Streptococcus
ASV00066	0.208545	0.124595	0.183398	0.941482	0.435372	0.064828	0.0480813	0.0639693	0.0797419	0.138652	0.208409	0.129048	0	0	0	0	0	0	Bacteria;Proteobacteria;Gammaproteobacteria;Pseudomonadales;Pseudomonadales_unclassified;Pseudomonadales_unclassified
ASV00069	0.320838	0.124595	0.242347	0.23287	0.247049	0.088907	0.0150254	0.0616847	0.241038	0.598186	0.244798	0.204076	0.0132123	0	0	0	0	0	Bacteria;Nitrospirota;Nitrospiria;Nitrospirales;Nitrospiraceae;Nitrospira
ASV00072	0.0516906	0.338187	0.0807825	0.0771473	0.0890995	0.0296357	0.0570965	0.198762	0.074305	0.0871529	0.24976	0.543201	0.0585115	0	0	0	0	0	Bacteria;Firmicutes;Bacilli;Bacillales;Bacillaceae;Geobacillus
ASV00074	0.0106946	0.122815	0.0938824	0.112864	0.198449	0.0444535	0.0360609	0.159923	0.00724927	0.0713069	0.430051	0.291108	0.12646	0	0	0	0	0	Bacteria;Firmicutes;Bacilli;Bacillales;Bacillaceae;Bacillaceae_unclassified
ASV00093	0	0	0	0	0	0	0	0	0	0	0	0	0	0.675522	0.538132	0.550876	0.134481	0.18122	Bacteria;Firmicutes;Bacilli;Lactobacillales;Carnobacteriaceae;Carnobacteriaceae_unclassified
ASV00094	0.0427785	0.0551778	0.0261997	0.0300017	0.0749246	0.0722369	0.0180305	0.00228462	0.0561818	0.0475379	0.0463131	0	0	0	0	0	0	0	Bacteria;Proteobacteria;Gammaproteobacteria;Pseudomonadales;Endozoicomonadaceae;Endozoicomonas
ASV00097	0.069515	0.0231391	0.0567661	0.152866	0.145799	0.064828	0.00300508	0	0.119613	0.207978	0.00661616	0	0	0	0	0	0	0	Bacteria;Proteobacteria;Alphaproteobacteria;Rhizobiales;Hyphomicrobiaceae;Filomicrobium
ASV00100	0.00534731	1.4097	0.510895	0	0.0121499	0.0333401	0.108183	0.0114231	0.0108739	0.10696	0	0.363134	0.0132123	0	0	0	0	0	Bacteria;Firmicutes;Bacilli;Lactobacillales;Streptococcaceae;Streptococcus
ASV00111	0.00534731	0	0	0	0	0	0	0	0	0	0	0	0	0.278827	0.313628	0.38749	0.15553	0.23042	Bacteria;Proteobacteria;Alphaproteobacteria;Rhizobiales;Rhizobiaceae;Brucella
ASV00118	0	0	0	0	0	0	0	0	0	0	0	0	0	0.319384	0.407265	0.256119	0.202306	0.296841	Bacteria;Proteobacteria;Alphaproteobacteria;Rhodobacterales;Rhodobacteraceae;Rhodobacteraceae_unclassified
ASV00119	0	0	0	0	0	0	0	0	0	0	0	0	0	0.726217	0.313628	0.390802	0.33094	0.329641	Bacteria;Proteobacteria;Gammaproteobacteria;Enterobacterales;Vibrionaceae;Vibrio
ASV00120	0.0463433	0.00889965	0.0502161	0.0557175	0.0445497	0.0166701	0.0180305	0.0388385	0.0126862	0.00396149	0.0347349	0.129048	0.154772	0	0	0	0	0	Bacteria;Deinococcota;Deinococci;Deinococcales;Deinococcaceae;Deinococcus
ASV00121	0.0748623	0.0106796	0.0938824	0.141437	0.0404998	0.00370446	0.0540914	0.047977	0.00181232	0.0356534	0.0281187	0	0	0	0	0	0	0	Bacteria;Proteobacteria;Alphaproteobacteria;Rhizobiales;Methyloligellaceae;uncultured
ASV00129	0	0	0	0	0	0.00185223	0	0	0	0	0	0.00450167	0	0.84155	0.207581	0.302485	0.216339	0.22878	Bacteria;Proteobacteria;Gammaproteobacteria;Pseudomonadales;Halomonadaceae;Halomonas
ASV00136	0.00178244	0.00889965	0.0458495	0.0757186	0	0.00926115	0.0691168	0	0.0271847	0.114883	0.129015	0.238588	0.120798	0	0	0	0	0	Bacteria;Proteobacteria;Gammaproteobacteria;Pseudomonadales;Moraxellaceae;Acinetobacter
ASV00138	0	0	0	0	0	0	0	0	0	0	0	0	0	0.297838	0.603565	0.432752	0.0970601	0.21156	Bacteria;Firmicutes;Bacilli;Lactobacillales;Lactobacillales_unclassified;Lactobacillales_unclassified
ASV00145	0.0213892	0.0569577	0.0109166	0.0271444	0.0222749	0.0111134	0	0.00456924	0	0.0138652	0.0231566	0.169563	0.0301995	0	0	0	0	0	Bacteria;Deinococcota;Deinococci;Deinococcales;Deinococcaceae;Deinococcus
ASV00148	0	0	0	0	0	0	0	0	0	0	0	0	0	0.192644	0.388087	0.373138	0.156699	0.1845	Bacteria;Proteobacteria;Gammaproteobacteria;Enterobacterales;Alteromonadaceae;Alishewanella
ASV00157	0	0	0	0	0	0	0	0	0	0	0	0	0	0.372614	0.263989	0.210856	0.0631476	0.17466	Bacteria;Proteobacteria;Gammaproteobacteria;Xanthomonadales;Xanthomonadaceae;Stenotrophomonas
ASV00163	0	0	0	0	0	0	0	0	0	0	0	0	0	0.29657	0.115072	0.341124	0.118109	0.15662	Bacteria;Proteobacteria;Alphaproteobacteria;Rhizobiales;Rhizobiaceae;Ochrobactrum
ASV00169	0	0	0	0	0	0	0	0	0	0	0	0	0	0.106461	0.138764	0.10046	0.0327432	0.10332	Bacteria;Proteobacteria;Gammaproteobacteria;Xanthomonadales;Xanthomonadaceae;Stenotrophomonas
ASV00181	0	0	0	0	0	0	0	0	0	0	0	0	0	0.230666	0.349729	0.284822	0.143836	0.1968	Bacteria;Firmicutes;Bacilli;Lactobacillales;Enterococcaceae;Enterococcus
ASV00200	0	0	0	0	0	0	0	0	0	0	0	0	0	0.27249	0.144404	0.114812	0.118109	0.0967602	Bacteria;Proteobacteria;Gammaproteobacteria;Xanthomonadales;Xanthomonadaceae;Stenotrophomonas
ASV00261	0	0	0	0	0	0	0	0	0	0	0	0	0	0.105194	0.208709	0.194297	0.0748415	0.0328001	Bacteria;Proteobacteria;Alphaproteobacteria;Rhizobiales;Rhizobiaceae;Allorhizobium-Neorhizobium-Pararhizobium-Rhizobium
ASV00269	0	0	0	0	0	0	0	0	0	0	0	0	0	0.250944	0.192915	0.137995	0.112262	0.0565801	Bacteria;Bacteroidota;Bacteroidia;Flavobacteriales;Weeksellaceae;Chryseobacterium
ASV00275	0	0	0	0	0	0.00185223	0	0	0	0	0	0.00150056	0	0.294036	0.125226	0.123644	0.0725027	0.0910202	Bacteria;Proteobacteria;Gammaproteobacteria;Gammaproteobacteria_unclassified;Gammaproteobacteria_unclassified;Gammaproteobacteria_unclassified
ASV00277	0	0	0	0	0	0	0	0	0	0	0	0	0	0.295303	0.119585	0.129163	0.0888743	0.10906	Bacteria;Proteobacteria;Gammaproteobacteria;Pseudomonadales;Halomonadaceae;Halomonas
ASV00281	0	0	0	0	0	0.00185223	0	0	0	0	0	0	0	0.386555	0.113944	0.12254	0.0713333	0.0729801	Bacteria;Proteobacteria;Gammaproteobacteria;Pseudomonadales;Halomonadaceae;Halomonadaceae_unclassified
ASV00289	0	0	0	0	0	0	0	0	0	0	0	0	0	0.399229	0.127482	0.104876	0.0596394	0.0533001	Bacteria;Proteobacteria;Gammaproteobacteria;Gammaproteobacteria_unclassified;Gammaproteobacteria_unclassified;Gammaproteobacteria_unclassified
ASV00307	0	0	0	0	0	0	0	0	0	0	0	0	0	0.345999	0.120713	0.109292	0.0491148	0.0385401	Bacteria;Proteobacteria;Proteobacteria_unclassified;Proteobacteria_unclassified;Proteobacteria_unclassified;Proteobacteria_unclassified
ASV00308	0	0	0	0	0	0	0	0	0	0	0	0	0	0.0925198	0.112816	0.0794851	0.0537924	0.0852802	Bacteria;Proteobacteria;Gammaproteobacteria;Burkholderiales;Neisseriaceae;Neisseriaceae_unclassified
ASV00384	0	0	0	0	0	0	0	0	0	0	0	0	0	0.158424	0.0733303	0.0982524	0.05847	0.0549401	Bacteria;Proteobacteria;Gammaproteobacteria;Enterobacterales;Enterobacterales_unclassified;Enterobacterales_unclassified
ASV00402	0.00534731	0.00533979	0.0414829	0.0285731	0.0526497	0.00370446	0.0150254	0.0502616	0.0525572	0.156479	0	0	0.00566241	0	0	0	0	0	Bacteria;Proteobacteria;Gammaproteobacteria;Gammaproteobacteria_unclassified;Gammaproteobacteria_unclassified;Gammaproteobacteria_unclassified
ASV00504	0	0	0	0	0	0	0	0	0	0	0	0	0	0.0912524	0.0451264	0.0772772	0.023388	0.0393601	Bacteria;Bacteroidota;Bacteroidia;Bacteroidales;Bacteroidales_unclassified;Bacteroidales_unclassified
ASV00519	0	0	0	0	0	0	0	0	0	0	0	0	0	0.12167	0.0507671	0.0706534	0.0304044	0.0410001	Bacteria;Proteobacteria;Gammaproteobacteria;Gammaproteobacteria_unclassified;Gammaproteobacteria_unclassified;Gammaproteobacteria_unclassified
ASV00518	0	0	0	0	0	0	0	0	0	0	0	0	0	0.139413	0.0676895	0.0750693	0.017541	0	Bacteria;Bacteroidota;Bacteroidia;Sphingobacteriales;Sphingobacteriaceae;Sphingobacteriaceae_unclassified
ASV00567	0	0	0	0	0	0	0	0	0	0	0	0	0	0.101392	0.0744585	0.0607178	0.0268962	0.0475601	Bacteria;Proteobacteria;Proteobacteria_unclassified;Proteobacteria_unclassified;Proteobacteria_unclassified;Proteobacteria_unclassified
ASV00575	0	0	0	0	0	0	0	0	0	0	0	0	0	0.140681	0.0451264	0.0353267	0.0268962	0.02378	Bacteria;Proteobacteria;Gammaproteobacteria;Pseudomonadales;Halomonadaceae;Halomonadaceae_unclassified
ASV00608	0	0	0	0	0	0	0	0	0	0	0	0	0	0.0304175	0.0620487	0.0585099	0.023388	0.0319801	Bacteria;Proteobacteria;Gammaproteobacteria;Enterobacterales;Alteromonadaceae;Alishewanella
ASV00647	0	0	0	0	0	0	0	0	0	0	0	0	0	0.0849155	0.0417419	0.0872128	0.0245574	0.01968	Bacteria;Firmicutes;Bacilli;Lactobacillales;Carnobacteriaceae;Marinilactibacillus
ASV00688	0	0	0	0	0	0	0	0	0	0	0	0	0	0.108996	0.0338448	0.0386386	0.0222186	0.01394	Bacteria;Proteobacteria;Gammaproteobacteria;Pseudomonadales;Halomonadaceae;Halomonadaceae_unclassified
ASV00807	0	0	0	0	0	0	0	0	0	0	0	0	0	0.096322	0.0338448	0.027599	0.0198798	0.0352601	Bacteria;Proteobacteria;Gammaproteobacteria;Pseudomonadales;Halomonadaceae;Halomonadaceae_unclassified
ASV00859	0	0	0	0	0	0	0	0	0	0	0	0	0	0.103926	0.0327166	0.0253911	0.00818579	0.0246	Bacteria;Proteobacteria;Gammaproteobacteria;Pseudomonadales;Halomonadaceae;Halomonas
ASV00886	0	0	0	0	0	0	0	0	0	0	0	0	0	0.0811133	0.0180505	0.0253911	0.0187104	0.0123	Bacteria;Proteobacteria;Gammaproteobacteria;Gammaproteobacteria_unclassified;Gammaproteobacteria_unclassified;Gammaproteobacteria_unclassified
ASV00978	0	0	0	0	0	0	0	0	0	0	0	0	0	0.060835	0.0191787	0.0353267	0.0304044	0.0287001	Bacteria;Proteobacteria;Gammaproteobacteria;Enterobacterales;Vibrionaceae;Vibrionaceae_unclassified
ASV00991	0	0	0	0	0	0	0	0	0	0	0	0	0	0.103926	0.0191787	0.0198713	0.0163716	0.01558	Bacteria;Proteobacteria;Gammaproteobacteria;Pseudomonadales;Halomonadaceae;Halomonas
ASV01045	0	0	0	0	0	0	0	0	0	0	0	0	0	0.0659045	0.00451264	0.0154554	0.0374208	0.0205	Bacteria;Bacteroidota;Bacteroidia;Flavobacteriales;Flavobacteriaceae;Myroides
ASV01143	0	0	0	0	0	0	0	0	0	0	0	0	0	0.0519632	0.0180505	0.0364307	0.011694	0.01804	Bacteria;Proteobacteria;Gammaproteobacteria;Gammaproteobacteria_unclassified;Gammaproteobacteria_unclassified;Gammaproteobacteria_unclassified

## Sheet: FL1_FL2
asv	FLL1	FLL10	FLL11	FLL12	FLL2	FLL3	FLL6	FLL7	FLL8	FLL9	Taxonomy
ASV00003	15.741	0	0	0	17.7042	15.9224	10.0907	10.5493	0.000822713	0	Bacteria;Proteobacteria;Gammaproteobacteria;Enterobacterales;Vibrionaceae;Vibrio
ASV00005	12.9363	0	0	0.000944671	15.1692	12.3147	7.01873	8.37304	0	0	Bacteria;Proteobacteria;Gammaproteobacteria;Pseudomonadales;Halomonadaceae;Halomonas
ASV00013	4.21662	0	0	0	5.53023	4.24583	2.50251	3.22343	0	0.00109179	Bacteria;Proteobacteria;Gammaproteobacteria;Pseudomonadales;Halomonadaceae;Halomonas
ASV00064	1.07475	0	0	0	0.733303	0.518861	0.380055	0.294381	0	0	Bacteria;Firmicutes;Bacilli;Lactobacillales;Streptococcaceae;Streptococcus
ASV00093	0.675522	0	0	0	0.538132	0.550876	0.134481	0.18122	0	0	Bacteria;Firmicutes;Bacilli;Lactobacillales;Carnobacteriaceae;Carnobacteriaceae_unclassified
ASV00111	0.278827	0	0	0	0.313628	0.38749	0.15553	0.23042	0	0	Bacteria;Proteobacteria;Alphaproteobacteria;Rhizobiales;Rhizobiaceae;Brucella
ASV00118	0.319384	0	0	0	0.407265	0.256119	0.202306	0.296841	0	0	Bacteria;Proteobacteria;Alphaproteobacteria;Rhodobacterales;Rhodobacteraceae;Rhodobacteraceae_unclassified
ASV00119	0.726217	0	0	0	0.313628	0.390802	0.33094	0.329641	0	0	Bacteria;Proteobacteria;Gammaproteobacteria;Enterobacterales;Vibrionaceae;Vibrio
ASV00129	0.84155	0	0	0	0.207581	0.302485	0.216339	0.22878	0	0	Bacteria;Proteobacteria;Gammaproteobacteria;Pseudomonadales;Halomonadaceae;Halomonas
ASV00138	0.297838	0	0	0	0.603565	0.432752	0.0970601	0.21156	0	0	Bacteria;Firmicutes;Bacilli;Lactobacillales;Lactobacillales_unclassified;Lactobacillales_unclassified
ASV00148	0.192644	0	0	0	0.388087	0.373138	0.156699	0.1845	0	0	Bacteria;Proteobacteria;Gammaproteobacteria;Enterobacterales;Alteromonadaceae;Alishewanella
ASV00157	0.372614	0	0	0	0.263989	0.210856	0.0631476	0.17466	0	0	Bacteria;Proteobacteria;Gammaproteobacteria;Xanthomonadales;Xanthomonadaceae;Stenotrophomonas
ASV00163	0.29657	0	0	0	0.115072	0.341124	0.118109	0.15662	0	0	Bacteria;Proteobacteria;Alphaproteobacteria;Rhizobiales;Rhizobiaceae;Ochrobactrum
ASV00165	0.197714	0	0	0.000944671	0.405009	0.11702	0.119279	0.0926602	0	0	Bacteria;Proteobacteria;Gammaproteobacteria;Xanthomonadales;Xanthomonadaceae;Stenotrophomonas
ASV00181	0.230666	0	0	0	0.349729	0.284822	0.143836	0.1968	0	0	Bacteria;Firmicutes;Bacilli;Lactobacillales;Enterococcaceae;Enterococcus
ASV00200	0.27249	0	0	0	0.144404	0.114812	0.118109	0.0967602	0.000822713	0	Bacteria;Proteobacteria;Gammaproteobacteria;Xanthomonadales;Xanthomonadaceae;Stenotrophomonas
ASV00213	0.168564	0	0	0	0.251579	0.107084	0.0654864	0.0688801	0	0	Bacteria;Proteobacteria;Gammaproteobacteria;Pseudomonadales;Pseudomonadaceae;Pseudomonas
ASV00261	0.105194	0	0	0	0.208709	0.194297	0.0748415	0.0328001	0	0	Bacteria;Proteobacteria;Alphaproteobacteria;Rhizobiales;Rhizobiaceae;Allorhizobium-Neorhizobium-Pararhizobium-Rhizobium
ASV00269	0.250944	0	0	0	0.192915	0.137995	0.112262	0.0565801	0	0	Bacteria;Bacteroidota;Bacteroidia;Flavobacteriales;Weeksellaceae;Chryseobacterium
ASV00275	0.294036	0	0	0	0.125226	0.123644	0.0725027	0.0910202	0	0	Bacteria;Proteobacteria;Gammaproteobacteria;Gammaproteobacteria_unclassified;Gammaproteobacteria_unclassified;Gammaproteobacteria_unclassified
ASV00277	0.295303	0	0	0	0.119585	0.129163	0.0888743	0.10906	0	0	Bacteria;Proteobacteria;Gammaproteobacteria;Pseudomonadales;Halomonadaceae;Halomonas
ASV00281	0.386555	0	0	0	0.113944	0.12254	0.0713333	0.0729801	0	0	Bacteria;Proteobacteria;Gammaproteobacteria;Pseudomonadales;Halomonadaceae;Halomonadaceae_unclassified
ASV00289	0.399229	0	0	0	0.127482	0.104876	0.0596394	0.0533001	0	0	Bacteria;Proteobacteria;Gammaproteobacteria;Gammaproteobacteria_unclassified;Gammaproteobacteria_unclassified;Gammaproteobacteria_unclassified
ASV00307	0.345999	0	0	0.000944671	0.120713	0.109292	0.0491148	0.0385401	0	0	Bacteria;Proteobacteria;Proteobacteria_unclassified;Proteobacteria_unclassified;Proteobacteria_unclassified;Proteobacteria_unclassified
ASV00308	0.0925198	0	0	0	0.112816	0.0794851	0.0537924	0.0852802	0	0	Bacteria;Proteobacteria;Gammaproteobacteria;Burkholderiales;Neisseriaceae;Neisseriaceae_unclassified
ASV00384	0.158424	0	0	0	0.0733303	0.0982524	0.05847	0.0549401	0	0	Bacteria;Proteobacteria;Gammaproteobacteria;Enterobacterales;Enterobacterales_unclassified;Enterobacterales_unclassified
ASV00504	0.0912524	0	0	0	0.0451264	0.0772772	0.023388	0.0393601	0	0	Bacteria;Bacteroidota;Bacteroidia;Bacteroidales;Bacteroidales_unclassified;Bacteroidales_unclassified
ASV00519	0.12167	0	0	0	0.0507671	0.0706534	0.0304044	0.0410001	0	0	Bacteria;Proteobacteria;Gammaproteobacteria;Gammaproteobacteria_unclassified;Gammaproteobacteria_unclassified;Gammaproteobacteria_unclassified
ASV00567	0.101392	0	0	0	0.0744585	0.0607178	0.0268962	0.0475601	0	0	Bacteria;Proteobacteria;Proteobacteria_unclassified;Proteobacteria_unclassified;Proteobacteria_unclassified;Proteobacteria_unclassified
ASV00575	0.140681	0	0	0	0.0451264	0.0353267	0.0268962	0.02378	0	0	Bacteria;Proteobacteria;Gammaproteobacteria;Pseudomonadales;Halomonadaceae;Halomonadaceae_unclassified
ASV00608	0.0304175	0	0	0	0.0620487	0.0585099	0.023388	0.0319801	0	0	Bacteria;Proteobacteria;Gammaproteobacteria;Enterobacterales;Alteromonadaceae;Alishewanella
ASV00647	0.0849155	0	0	0	0.0417419	0.0872128	0.0245574	0.01968	0	0	Bacteria;Firmicutes;Bacilli;Lactobacillales;Carnobacteriaceae;Marinilactibacillus
ASV00688	0.108996	0	0	0	0.0338448	0.0386386	0.0222186	0.01394	0	0	Bacteria;Proteobacteria;Gammaproteobacteria;Pseudomonadales;Halomonadaceae;Halomonadaceae_unclassified
ASV00690	0.0811133	0	0	0	0.0451264	0.0298069	0.0280656	0.0352601	0	0	Bacteria;Proteobacteria;Gammaproteobacteria;Pseudomonadales;Halomonadaceae;Halomonadaceae_unclassified
ASV00807	0.096322	0	0	0	0.0338448	0.027599	0.0198798	0.0352601	0	0	Bacteria;Proteobacteria;Gammaproteobacteria;Pseudomonadales;Halomonadaceae;Halomonadaceae_unclassified
ASV00859	0.103926	0	0	0	0.0327166	0.0253911	0.00818579	0.0246	0	0	Bacteria;Proteobacteria;Gammaproteobacteria;Pseudomonadales;Halomonadaceae;Halomonas
ASV00886	0.0811133	0	0	0	0.0180505	0.0253911	0.0187104	0.0123	0	0	Bacteria;Proteobacteria;Gammaproteobacteria;Gammaproteobacteria_unclassified;Gammaproteobacteria_unclassified;Gammaproteobacteria_unclassified
ASV00978	0.060835	0	0	0	0.0191787	0.0353267	0.0304044	0.0287001	0	0	Bacteria;Proteobacteria;Gammaproteobacteria;Enterobacterales;Vibrionaceae;Vibrionaceae_unclassified
ASV00991	0.103926	0	0	0	0.0191787	0.0198713	0.0163716	0.01558	0	0	Bacteria;Proteobacteria;Gammaproteobacteria;Pseudomonadales;Halomonadaceae;Halomonas
ASV01059	0.0468936	0	0	0	0.0349729	0.0298069	0.0105246	0.01886	0	0	Bacteria;Proteobacteria;Gammaproteobacteria;Pseudomonadales;Halomonadaceae;Halomonadaceae_unclassified
ASV01143	0.0519632	0	0	0	0.0180505	0.0364307	0.011694	0.01804	0	0	Bacteria;Proteobacteria;Gammaproteobacteria;Gammaproteobacteria_unclassified;Gammaproteobacteria_unclassified;Gammaproteobacteria_unclassified
ASV01210	0.0456262	0	0	0	0.0248195	0.0187673	0.0152022	0.01804	0	0	Bacteria;Proteobacteria;Gammaproteobacteria;Gammaproteobacteria_unclassified;Gammaproteobacteria_unclassified;Gammaproteobacteria_unclassified

## Sheet: FL_JNO
asv	FLL1	FLL10	FLL11	FLL12	FLL2	FLL3	FLL6	FLL7	FLL8	FLL9	JNO1a	JNO1b	JNO1c	JNO1d	Taxonomy
ASV00012	0	0	0	0	0	0	0	0	0	0	1.15643	3.60606	2.72432	13.0947	Bacteria;Proteobacteria;Gammaproteobacteria;Enterobacterales;Alteromonadaceae;Alteromonas
ASV00027	0	0	0	0	0	0	0	0	0	0	0	0.00309267	0.0085402	0.448489	Bacteria;Bacteroidota;Bacteroidia;Flavobacteriales;Flavobacteriaceae;Flavobacteriaceae_unclassified
ASV00041	0	0	0	0	0	0	0	0	0	0	0	1.82777	6.24715	0.560911	Bacteria;Proteobacteria;Gammaproteobacteria;Pseudomonadales;Cellvibrionaceae;Cellvibrionaceae_unclassified
ASV00046	0	0	0	0	0	0	0	0	0	0	0	1.49221	0.469711	0.67094	Bacteria;Proteobacteria;Alphaproteobacteria;Rhodobacterales;Rhodobacteraceae;Rhodobacteraceae_unclassified
ASV00047	0	0	0	0	0	0	0	0	0	0	0	0.0463901	0.085402	1.86691	Bacteria;Proteobacteria;Alphaproteobacteria;Rhodobacterales;Rhodobacteraceae;Thalassobius
ASV00060	0.00126739	0	0	0	0	0	0	0	0	0	0	0.013917	0	1.37656	Bacteria;Proteobacteria;Alphaproteobacteria;Rhodobacterales;Rhodobacteraceae;Rhodobacteraceae_unclassified
ASV00065	0	0	0	0	0	0	0	0	0	0.00109179	0	0.162365	0.027044	0.361184	Bacteria;Campylobacterota;Campylobacteria;Campylobacterales;Arcobacteraceae;Arcobacteraceae_unclassified
ASV00071	0	0	0	0	0	0	0	0	0	0	0	0.347926	0.015657	0.34444	Bacteria;Proteobacteria;Gammaproteobacteria;Pseudomonadales;Nitrincolaceae;Neptuniibacter
ASV00077	0	0	0	0	0	0	0	0	0	0	0.0175216	1.2015	0.811319	0.992657	Bacteria;Proteobacteria;Gammaproteobacteria;Pseudomonadales;Nitrincolaceae;Amphritea
ASV00081	0	0	0	0	0	0.00220792	0	0	0	0	0	0.0556681	0.0199271	1.00462	Bacteria;Proteobacteria;Alphaproteobacteria;Rhodobacterales;Rhodobacteraceae;Shimia
ASV00083	0	0	0	0	0	0	0	0	0	0	0	0.896875	2.26031	1.49496	Bacteria;Proteobacteria;Gammaproteobacteria;Pseudomonadales;Cellvibrionaceae;Cellvibrionaceae_unclassified
ASV00088	0	0	0	0	0	0	0	0	0	0	0	0.0108244	0	0.0908939	Bacteria;Proteobacteria;Gammaproteobacteria;Pseudomonadales;Marinomonadaceae;Marinomonas
ASV00089	0	0	0	0	0	0	0	0	0	0	0	0.0371121	0	0.16624	Bacteria;Bacteroidota;Bacteroidia;Flavobacteriales;Flavobacteriaceae;Aquibacter
ASV00104	0	0	0	0	0	0	0	0	0	0	0.00134782	0.0262877	0.00711683	1.23783	Bacteria;Bacteroidota;Bacteroidia;Flavobacteriales;Flavobacteriaceae;Formosa
ASV00139	0	0	0	0	0	0	0	0	0	0	0	0	0	0.92329	Bacteria;Bacteroidota;Bacteroidia;Flavobacteriales;Flavobacteriaceae;uncultured
ASV00143	0	0	0	0	0	0	0	0	0	0	0.00808691	0.00463901	0.074015	0	Bacteria;Proteobacteria;Gammaproteobacteria;Pseudomonadales;Alcanivoracaceae1;Alcanivorax
ASV00182	0	0	0	0	0	0	0	0	0	0	0	0.0927802	0	0.0514268	Bacteria;Proteobacteria;Gammaproteobacteria;Pseudomonadales;Nitrincolaceae;Profundimonas
ASV00196	0	0	0	0	0	0.00331188	0	0	0	0	0.0471736	0.0247414	0.798508	0.472409	Bacteria;Proteobacteria;Gammaproteobacteria;Enterobacterales;Vibrionaceae;Vibrio
ASV00202	0	0	0	0	0	0	0	0	0	0	0.0903038	0.372667	0.237702	0.822829	Bacteria;Proteobacteria;Gammaproteobacteria;Enterobacterales;Alteromonadaceae;Alteromonadaceae_unclassified
ASV00214	0	0	0	0	0	0	0	0	0	0	0	0.119068	0.042701	0.087306	Bacteria;Proteobacteria;Alphaproteobacteria;Rhodobacterales;Rhodobacteraceae;Leisingera
ASV00216	0	0	0	0	0	0	0	0	0	0	0	0.00154634	0	0.6829	Bacteria;Proteobacteria;Alphaproteobacteria;Rhodobacterales;Rhodobacteraceae;Rhodobacteraceae_unclassified
ASV00237	0	0	0	0	0	0	0	0	0	0	0	0	1.62406	0	Bacteria;Proteobacteria;Alphaproteobacteria;Alphaproteobacteria_unclassified;Alphaproteobacteria_unclassified;Alphaproteobacteria_unclassified
ASV00241	0	0	0	0	0	0	0	0	0	0	0	0.0958728	0.0455477	0.180592	Bacteria;Proteobacteria;Gammaproteobacteria;Enterobacterales;Shewanellaceae;Psychrobium
ASV00282	0	0	0	0	0	0	0	0	0	0	0	0.0154634	0.0128103	0.181788	Bacteria;Proteobacteria;Proteobacteria_unclassified;Proteobacteria_unclassified;Proteobacteria_unclassified;Proteobacteria_unclassified
ASV00285	0	0	0	0	0	0	0	0	0	0	0	0.171643	0.00569346	0.995049	Bacteria;Proteobacteria;Gammaproteobacteria;Pseudomonadales;Saccharospirillaceae;Saccharospirillaceae_unclassified
ASV00315	0	0	0	0	0	0	0	0	0	0	0.0363911	0.0896875	0.0768618	0.0693664	Bacteria;Proteobacteria;Gammaproteobacteria;Pseudomonadales;Halomonadaceae;Halomonas
ASV00317	0	0	0	0	0	0	0	0	0	0	0	0.385038	0.597814	0.168632	Bacteria;Proteobacteria;Alphaproteobacteria;Alphaproteobacteria_unclassified;Alphaproteobacteria_unclassified;Alphaproteobacteria_unclassified
ASV00335	0	0	0	0	0	0	0	0	0	0	0.014826	0.0541218	0.513835	0.0490349	Bacteria;Proteobacteria;Gammaproteobacteria;Enterobacterales;Vibrionaceae;Vibrio
ASV00348	0	0	0	0	0	0	0	0	0	0	0	0.204116	0	0.686488	Bacteria;Proteobacteria;Gammaproteobacteria;Pseudomonadales;Saccharospirillaceae;Saccharospirillaceae_unclassified
ASV00351	0	0	0	0	0	0	0	0	0	0	0	0.210302	0	0.67692	Bacteria;Proteobacteria;Gammaproteobacteria;Pseudomonadales;Saccharospirillaceae;Saccharospirillaceae_unclassified
ASV00360	0	0	0	0	0	0	0	0	0	0	0	0.106697	0.00996356	0.132753	Bacteria;Proteobacteria;Alphaproteobacteria;Rhodobacterales;Rhodobacteraceae;Rhodobacteraceae_unclassified
ASV00373	0	0	0	0	0	0	0	0	0	0	0.00404345	0.0386584	0.00142337	0.0574067	Bacteria;Proteobacteria;Gammaproteobacteria;Pseudomonadales;Nitrincolaceae;Pontibacterium
ASV00379	0	0	0	0	0	0	0	0	0	0	0	0.349472	0	0.438922	Bacteria;Proteobacteria;Gammaproteobacteria;Gammaproteobacteria_unclassified;Gammaproteobacteria_unclassified;Gammaproteobacteria_unclassified
ASV00416	0	0	0	0	0	0	0	0	0	0	0	0.565959	0	0.221255	Bacteria;Verrucomicrobiota;Lentisphaeria;Lentisphaerales;Lentisphaeraceae;Lentisphaera
ASV00440	0	0	0	0	0	0	0	0	0	0	0	0.13917	0.43128	0.0538187	Bacteria;Proteobacteria;Gammaproteobacteria;Pseudomonadales;Cellvibrionaceae;Cellvibrionaceae_unclassified
ASV00454	0	0	0	0	0	0	0	0	0	0	0	0.310814	0.00569346	0.339656	Bacteria;Proteobacteria;Gammaproteobacteria;Pseudomonadales;Pseudomonadales_unclassified;Pseudomonadales_unclassified
ASV00512	0	0	0	0	0	0	0	0	0	0	0	0.00309267	0	0.188964	Bacteria;Bacteroidota;Bacteroidia;Flavobacteriales;Flavobacteriaceae;Flavobacteriaceae_unclassified
ASV00537	0	0	0	0	0	0	0	0	0	0	0	0.171643	0.0213505	0.327696	Bacteria;Bdellovibrionota;Bdellovibrionia;Bacteriovoracales;Bacteriovoracaceae;Halobacteriovorax
ASV00577	0	0	0	0	0	0	0	0	0	0	0.00134782	0.0386584	0.0298907	0.25235	Bacteria;Proteobacteria;Gammaproteobacteria;Gammaproteobacteria_unclassified;Gammaproteobacteria_unclassified;Gammaproteobacteria_unclassified
ASV00585	0	0	0	0	0	0	0	0	0	0	0	0	0	0.260722	Bacteria;Bacteroidota;Bacteroidia;Flavobacteriales;Flavobacteriaceae;NS5_marine_group
ASV00627	0	0	0	0	0	0	0	0	0	0	0	0.00927802	0.0042701	0.0502308	Bacteria;Proteobacteria;Alphaproteobacteria;Rhodobacterales;Rhodobacteraceae;Rhodobacteraceae_unclassified
ASV00641	0	0	0	0	0	0	0	0	0	0	0	0.389677	0.00142337	0.0633865	Bacteria;Proteobacteria;Alphaproteobacteria;Rhodobacterales;Rhodobacteraceae;Rhodobacteraceae_unclassified
ASV00648	0	0	0	0	0	0	0	0	0	0	0	0.018556	0.058358	0.0107637	Bacteria;Proteobacteria;Gammaproteobacteria;Enterobacterales;Vibrionaceae;Vibrio
ASV00706	0	0	0	0	0	0	0	0	0	0	0.00943473	0.0340194	0.0256206	0.161456	Bacteria;Proteobacteria;Gammaproteobacteria;Enterobacterales;Enterobacterales_unclassified;Enterobacterales_unclassified
ASV00719	0	0	0	0	0	0	0	0	0	0	0	0.298443	0.0128103	0.08611	Bacteria;Proteobacteria;Gammaproteobacteria;Pseudomonadales;Nitrincolaceae;Nitrincolaceae_ge
ASV00723	0	0	0	0	0	0	0	0	0	0	0	0.0788631	0.183614	0.116009	Bacteria;Proteobacteria;Gammaproteobacteria;Pseudomonadales;Cellvibrionaceae;Cellvibrionaceae_unclassified
ASV00733	0	0	0	0	0	0	0	0	0	0	0	0.26597	0	0.121989	Bacteria;Bacteroidota;Bacteroidia;Flavobacteriales;Flavobacteriaceae;Pseudofulvibacter
ASV00743	0	0	0	0	0	0	0	0	0	0	0.00134782	0.0494828	0.00996356	0.119597	Bacteria;Campylobacterota;Campylobacteria;Campylobacterales;Arcobacteraceae;Poseidonibacter
ASV00761	0	0	0	0	0	0	0	0	0	0	0	0.182468	0.027044	0.119597	Bacteria;Proteobacteria;Alphaproteobacteria;Kordiimonadales;Kordiimonadaceae;Kordiimonas
ASV00787	0	0	0	0	0	0	0	0	0	0	0	0.018556	0.169381	0.00239194	Bacteria;Proteobacteria;Alphaproteobacteria;Alphaproteobacteria_unclassified;Alphaproteobacteria_unclassified;Alphaproteobacteria_unclassified
ASV00790	0	0	0	0	0	0	0	0	0	0	0	0.108244	0.182191	0.0526228	Bacteria;Proteobacteria;Gammaproteobacteria;Pseudomonadales;Cellvibrionaceae;Cellvibrionaceae_unclassified
ASV00796	0	0	0	0	0	0	0	0	0	0	0	0.154634	0	0.181788	Bacteria;Bdellovibrionota;Bdellovibrionia;Bacteriovoracales;Bacteriovoracaceae;Bacteriovoracaceae_unclassified
ASV01004	0	0	0	0	0	0	0	0	0	0	0	0.222672	0.00711683	0.0382711	Bacteria;Proteobacteria;Alphaproteobacteria;Kordiimonadales;Kordiimonadaceae;Kordiimonas
ASV01001	0	0	0	0	0	0	0	0	0	0	0.00134782	0.0819558	0.0526645	0.083718	Bacteria;Proteobacteria;Gammaproteobacteria;Pseudomonadales;Nitrincolaceae;Nitrincolaceae_unclassified
ASV01021	0	0	0	0	0	0	0	0	0	0	0	0.108244	0.0597814	0.0597986	Bacteria;Proteobacteria;Gammaproteobacteria;Pseudomonadales;Nitrincolaceae;Nitrincolaceae_unclassified
ASV01060	0	0	0	0	0	0	0	0	0	0	0	0.188653	0	0.0550147	Bacteria;Proteobacteria;Gammaproteobacteria;Pseudomonadales;Nitrincolaceae;Neptuniibacter
ASV01111	0	0	0	0	0	0	0	0	0	0	0	0.0324731	0.132373	0.0215275	Bacteria;Proteobacteria;Gammaproteobacteria;Pseudomonadales;Cellvibrionaceae;Cellvibrionaceae_unclassified
ASV01142	0	0	0	0	0	0	0	0	0	0	0	0.112883	0	0.0944818	Bacteria;Proteobacteria;Gammaproteobacteria;Pseudomonadales;Cellvibrionaceae;Cellvibrionaceae_unclassified
ASV01187	0	0	0	0	0	0	0	0	0	0	0	0.0170097	0	0.16624	Bacteria;Proteobacteria;Alphaproteobacteria;Rhodospirillales;Terasakiellaceae;Terasakiella
ASV01190	0	0	0	0	0	0	0	0	0	0	0	0.0371121	0.111023	0.0346832	Bacteria;Proteobacteria;Gammaproteobacteria;Gammaproteobacteria_unclassified;Gammaproteobacteria_unclassified;Gammaproteobacteria_unclassified
ASV01273	0	0	0	0	0	0	0	0	0	0	0	0.0927802	0.015657	0.0322912	Bacteria;Proteobacteria;Alphaproteobacteria;Rhodobacterales;Rhodobacteraceae;Rhodobacteraceae_unclassified
ASV01355	0	0	0	0	0	0	0	0	0	0	0	0.0912338	0	0.0777382	Bacteria;Proteobacteria;Gammaproteobacteria;Pseudomonadales;Nitrincolaceae;Nitrincolaceae_unclassified
ASV01353	0	0	0	0	0	0	0	0	0	0	0	0.00309267	0.015657	0.129165	Bacteria;Proteobacteria;Gammaproteobacteria;Pseudomonadales;Saccharospirillaceae;Thalassolituus
ASV01381	0	0	0	0	0	0	0	0	0	0	0	0.00773168	0	0.119597	Bacteria;Proteobacteria;Gammaproteobacteria;Pseudomonadales;Oceanospirillaceae;Oceanospirillum
ASV01387	0	0	0	0	0	0	0	0	0	0	0	0.0742241	0	0.0753462	Bacteria;Proteobacteria;Gammaproteobacteria;Enterobacterales;Alteromonadaceae;Alteromonadaceae_unclassified
ASV01405	0	0	0	0	0	0	0	0	0	0	0	0.0201024	0	0.0885019	Bacteria;Proteobacteria;Gammaproteobacteria;Pseudomonadales;Nitrincolaceae;Marinobacterium
ASV01474	0	0	0	0	0	0	0	0	0	0	0	0.0510291	0	0.0944818	Bacteria;Proteobacteria;Gammaproteobacteria;Pseudomonadales;Saccharospirillaceae;Thalassolituus
ASV01468	0	0	0	0	0	0	0	0	0	0	0	0.0340194	0.0925188	0.0131557	Bacteria;Proteobacteria;Gammaproteobacteria;Pseudomonadales;Cellvibrionaceae;Cellvibrionaceae_unclassified
ASV01515	0	0	0	0	0	0	0	0	0	0	0	0.00154634	0	0.106442	Bacteria;Proteobacteria;Alphaproteobacteria;Micavibrionales;Micavibrionaceae;uncultured
ASV01536	0	0	0	0	0	0	0	0	0	0	0.00943473	0.0247414	0.0170804	0.0717583	Bacteria;Proteobacteria;Gammaproteobacteria;Enterobacterales;Alteromonadaceae;Alteromonadaceae_unclassified
ASV01580	0	0	0	0	0	0	0	0	0	0	0.0134782	0.0494828	0.00284673	0.0657785	Bacteria;Campylobacterota;Campylobacteria;Campylobacterales;Arcobacteraceae;Arcobacteraceae_unclassified
ASV01631	0	0	0	0	0	0	0	0	0	0	0	0.108244	0	0.0275074	Bacteria;Desulfobacterota;Desulfuromonadia;PB19;PB19_fa;PB19_ge
ASV01628	0	0	0	0	0	0	0	0	0	0	0	0.0262877	0.0512412	0.0478389	Bacteria;Proteobacteria;Gammaproteobacteria;Pseudomonadales;Cellvibrionaceae;Pseudomaricurvus
ASV01635	0	0	0	0	0	0	0	0	0	0	0	0.0711315	0.00142337	0.00717583	Bacteria;Proteobacteria;Alphaproteobacteria;Caulobacterales;Hyphomonadaceae;Maricaulis
ASV01655	0	0	0	0	0	0	0	0	0	0	0	0.0262877	0.0768618	0.0119597	Bacteria;Proteobacteria;Gammaproteobacteria;Pseudomonadales;Cellvibrionaceae;Cellvibrionaceae_unclassified
ASV01767	0	0	0	0	0	0	0	0	0	0	0	0.0989655	0	0.0263114	Bacteria;Proteobacteria;Gammaproteobacteria;Gammaproteobacteria_unclassified;Gammaproteobacteria_unclassified;Gammaproteobacteria_unclassified
ASV01795	0	0	0	0	0	0	0	0	0	0	0	0.0170097	0	0.087306	Bacteria;Proteobacteria;Gammaproteobacteria;Pseudomonadales;Saccharospirillaceae;Saccharospirillaceae_unclassified
ASV01809	0	0	0	0	0	0	0	0	0	0	0	0.0108244	0	0.0908939	Bacteria;Proteobacteria;Gammaproteobacteria;Pseudomonadales;Spongiibacteraceae;Spongiibacteraceae_unclassified
ASV01827	0	0	0	0	0	0	0	0	0	0	0	0.00309267	0.0085402	0.0621905	Bacteria;Bacteroidota;Bacteroidia;Flavobacteriales;Flavobacteriaceae;Muricauda
ASV01845	0	0	0	0	0	0.00110396	0	0	0	0	0.00404345	0.00773168	0.0597814	0.0322912	Bacteria;Proteobacteria;Gammaproteobacteria;Enterobacterales;Vibrionaceae;Vibrio
ASV01972	0	0	0	0	0	0	0	0	0	0	0	0.0804095	0	0.0275074	Bacteria;Proteobacteria;Gammaproteobacteria;Pseudomonadales;Cellvibrionaceae;Cellvibrionaceae_unclassified
ASV02008	0	0	0	0	0	0	0	0	0	0	0	0.0154634	0	0.0753462	Bacteria;Proteobacteria;Gammaproteobacteria;Pseudomonadales;Saccharospirillaceae;Saccharospirillaceae_unclassified
ASV02035	0	0	0	0	0	0	0	0	0	0	0	0.0324731	0.0042701	0.0562107	Bacteria;Proteobacteria;Gammaproteobacteria;Enterobacterales;Colwelliaceae;Thalassotalea
ASV02108	0	0	0	0	0	0	0	0	0	0	0	0.0819558	0	0.0179396	Bacteria;Proteobacteria;Alphaproteobacteria;Kordiimonadales;Kordiimonadaceae;Kordiimonas
ASV02172	0	0	0	0	0	0	0	0	0	0	0.00134782	0.00618534	0.0654748	0.00478389	Bacteria;Proteobacteria;Gammaproteobacteria;Enterobacterales;Vibrionaceae;Vibrionaceae_unclassified
ASV02275	0	0	0	0	0	0	0	0	0	0	0	0.00463901	0.00569346	0.0526228	Bacteria;Proteobacteria;Alphaproteobacteria;Rhodospirillales;Terasakiellaceae;uncultured
ASV02296	0	0	0	0	0	0	0	0	0	0	0	0.0247414	0.0555113	0.00478389	Bacteria;Proteobacteria;Alphaproteobacteria;Alphaproteobacteria_unclassified;Alphaproteobacteria_unclassified;Alphaproteobacteria_unclassified
ASV02348	0	0	0	0	0	0	0	0	0	0	0	0.0216487	0.058358	0	Bacteria;Proteobacteria;Gammaproteobacteria;Pseudomonadales;Cellvibrionaceae;Cellvibrionaceae_unclassified

## Sheet: FL1_JNO
asv	FLL10	FLL11	FLL12	FLL8	FLL9	JNO1a	JNO1b	JNO1c	JNO1d	Taxonomy
ASV00012	0	0	0	0	0	1.15643	3.60606	2.72432	13.0947	Bacteria;Proteobacteria;Gammaproteobacteria;Enterobacterales;Alteromonadaceae;Alteromonas
ASV00041	0	0	0	0	0	0	1.82777	6.24715	0.560911	Bacteria;Proteobacteria;Gammaproteobacteria;Pseudomonadales;Cellvibrionaceae;Cellvibrionaceae_unclassified
ASV00046	0	0	0	0	0	0	1.49221	0.469711	0.67094	Bacteria;Proteobacteria;Alphaproteobacteria;Rhodobacterales;Rhodobacteraceae;Rhodobacteraceae_unclassified
ASV00047	0	0	0	0	0	0	0.0463901	0.085402	1.86691	Bacteria;Proteobacteria;Alphaproteobacteria;Rhodobacterales;Rhodobacteraceae;Thalassobius
ASV00071	0	0	0	0	0	0	0.347926	0.015657	0.34444	Bacteria;Proteobacteria;Gammaproteobacteria;Pseudomonadales;Nitrincolaceae;Neptuniibacter
ASV00077	0	0	0	0	0	0.0175216	1.2015	0.811319	0.992657	Bacteria;Proteobacteria;Gammaproteobacteria;Pseudomonadales;Nitrincolaceae;Amphritea
ASV00081	0	0	0	0	0	0	0.0556681	0.0199271	1.00462	Bacteria;Proteobacteria;Alphaproteobacteria;Rhodobacterales;Rhodobacteraceae;Shimia
ASV00083	0	0	0	0	0	0	0.896875	2.26031	1.49496	Bacteria;Proteobacteria;Gammaproteobacteria;Pseudomonadales;Cellvibrionaceae;Cellvibrionaceae_unclassified
ASV00104	0	0	0	0	0	0.00134782	0.0262877	0.00711683	1.23783	Bacteria;Bacteroidota;Bacteroidia;Flavobacteriales;Flavobacteriaceae;Formosa
ASV00196	0	0	0	0	0	0.0471736	0.0247414	0.798508	0.472409	Bacteria;Proteobacteria;Gammaproteobacteria;Enterobacterales;Vibrionaceae;Vibrio
ASV00202	0	0	0	0	0	0.0903038	0.372667	0.237702	0.822829	Bacteria;Proteobacteria;Gammaproteobacteria;Enterobacterales;Alteromonadaceae;Alteromonadaceae_unclassified
ASV00241	0	0	0	0	0	0	0.0958728	0.0455477	0.180592	Bacteria;Proteobacteria;Gammaproteobacteria;Enterobacterales;Shewanellaceae;Psychrobium
ASV00285	0	0	0	0	0	0	0.171643	0.00569346	0.995049	Bacteria;Proteobacteria;Gammaproteobacteria;Pseudomonadales;Saccharospirillaceae;Saccharospirillaceae_unclassified
ASV00315	0	0	0	0	0	0.0363911	0.0896875	0.0768618	0.0693664	Bacteria;Proteobacteria;Gammaproteobacteria;Pseudomonadales;Halomonadaceae;Halomonas
ASV00317	0	0	0	0	0	0	0.385038	0.597814	0.168632	Bacteria;Proteobacteria;Alphaproteobacteria;Alphaproteobacteria_unclassified;Alphaproteobacteria_unclassified;Alphaproteobacteria_unclassified
ASV00335	0	0	0	0	0	0.014826	0.0541218	0.513835	0.0490349	Bacteria;Proteobacteria;Gammaproteobacteria;Enterobacterales;Vibrionaceae;Vibrio
ASV00392	0	0	0	0	0	0.0700865	0.247414	0.109599	0.3265	Bacteria;Proteobacteria;Gammaproteobacteria;Enterobacterales;Vibrionaceae;Vibrio
ASV00440	0	0	0	0	0	0	0.13917	0.43128	0.0538187	Bacteria;Proteobacteria;Gammaproteobacteria;Pseudomonadales;Cellvibrionaceae;Cellvibrionaceae_unclassified
ASV00454	0	0	0	0	0	0	0.310814	0.00569346	0.339656	Bacteria;Proteobacteria;Gammaproteobacteria;Pseudomonadales;Pseudomonadales_unclassified;Pseudomonadales_unclassified
ASV00537	0	0	0	0	0	0	0.171643	0.0213505	0.327696	Bacteria;Bdellovibrionota;Bdellovibrionia;Bacteriovoracales;Bacteriovoracaceae;Halobacteriovorax
ASV00577	0	0	0	0	0	0.00134782	0.0386584	0.0298907	0.25235	Bacteria;Proteobacteria;Gammaproteobacteria;Gammaproteobacteria_unclassified;Gammaproteobacteria_unclassified;Gammaproteobacteria_unclassified
ASV00706	0	0	0	0	0	0.00943473	0.0340194	0.0256206	0.161456	Bacteria;Proteobacteria;Gammaproteobacteria;Enterobacterales;Enterobacterales_unclassified;Enterobacterales_unclassified
ASV00719	0	0	0	0	0	0	0.298443	0.0128103	0.08611	Bacteria;Proteobacteria;Gammaproteobacteria;Pseudomonadales;Nitrincolaceae;Nitrincolaceae_ge
ASV00723	0	0	0	0	0	0	0.0788631	0.183614	0.116009	Bacteria;Proteobacteria;Gammaproteobacteria;Pseudomonadales;Cellvibrionaceae;Cellvibrionaceae_unclassified
ASV00761	0	0	0	0	0	0	0.182468	0.027044	0.119597	Bacteria;Proteobacteria;Alphaproteobacteria;Kordiimonadales;Kordiimonadaceae;Kordiimonas
ASV00790	0	0	0	0	0	0	0.108244	0.182191	0.0526228	Bacteria;Proteobacteria;Gammaproteobacteria;Pseudomonadales;Cellvibrionaceae;Cellvibrionaceae_unclassified
ASV01001	0	0	0	0	0	0.00134782	0.0819558	0.0526645	0.083718	Bacteria;Proteobacteria;Gammaproteobacteria;Pseudomonadales;Nitrincolaceae;Nitrincolaceae_unclassified
ASV01536	0	0	0	0	0	0.00943473	0.0247414	0.0170804	0.0717583	Bacteria;Proteobacteria;Gammaproteobacteria;Enterobacterales;Alteromonadaceae;Alteromonadaceae_unclassified
ASV01580	0	0	0	0	0	0.0134782	0.0494828	0.00284673	0.0657785	Bacteria;Campylobacterota;Campylobacteria;Campylobacterales;Arcobacteraceae;Arcobacteraceae_unclassified

## Sheet: FL2_JNO
asv	FLL1	FLL2	FLL3	FLL6	FLL7	JNO1a	JNO1b	JNO1c	JNO1d	Taxonomy
ASV00003	15.741	17.7042	15.9224	10.0907	10.5493	0	0	0	0	Bacteria;Proteobacteria;Gammaproteobacteria;Enterobacterales;Vibrionaceae;Vibrio
ASV00005	12.9363	15.1692	12.3147	7.01873	8.37304	0	0.0123707	0	0.0119597	Bacteria;Proteobacteria;Gammaproteobacteria;Pseudomonadales;Halomonadaceae;Halomonas
ASV00012	0	0	0	0	0	1.15643	3.60606	2.72432	13.0947	Bacteria;Proteobacteria;Gammaproteobacteria;Enterobacterales;Alteromonadaceae;Alteromonas
ASV00013	4.21662	5.53023	4.24583	2.50251	3.22343	0	0	0	0	Bacteria;Proteobacteria;Gammaproteobacteria;Pseudomonadales;Halomonadaceae;Halomonas
ASV00027	0	0	0	0	0	0	0.00309267	0.0085402	0.448489	Bacteria;Bacteroidota;Bacteroidia;Flavobacteriales;Flavobacteriaceae;Flavobacteriaceae_unclassified
ASV00041	0	0	0	0	0	0	1.82777	6.24715	0.560911	Bacteria;Proteobacteria;Gammaproteobacteria;Pseudomonadales;Cellvibrionaceae;Cellvibrionaceae_unclassified
ASV00046	0	0	0	0	0	0	1.49221	0.469711	0.67094	Bacteria;Proteobacteria;Alphaproteobacteria;Rhodobacterales;Rhodobacteraceae;Rhodobacteraceae_unclassified
ASV00047	0	0	0	0	0	0	0.0463901	0.085402	1.86691	Bacteria;Proteobacteria;Alphaproteobacteria;Rhodobacterales;Rhodobacteraceae;Thalassobius
ASV00064	1.07475	0.733303	0.518861	0.380055	0.294381	0	0	0	0	Bacteria;Firmicutes;Bacilli;Lactobacillales;Streptococcaceae;Streptococcus
ASV00065	0	0	0	0	0	0	0.162365	0.027044	0.361184	Bacteria;Campylobacterota;Campylobacteria;Campylobacterales;Arcobacteraceae;Arcobacteraceae_unclassified
ASV00071	0	0	0	0	0	0	0.347926	0.015657	0.34444	Bacteria;Proteobacteria;Gammaproteobacteria;Pseudomonadales;Nitrincolaceae;Neptuniibacter
ASV00075	0	0	0	0	0	0.00404345	0.34174	0.315987	0.32052	Bacteria;Proteobacteria;Gammaproteobacteria;Enterobacterales;Vibrionaceae;Vibrio
ASV00077	0	0	0	0	0	0.0175216	1.2015	0.811319	0.992657	Bacteria;Proteobacteria;Gammaproteobacteria;Pseudomonadales;Nitrincolaceae;Amphritea
ASV00081	0	0	0.00220792	0	0	0	0.0556681	0.0199271	1.00462	Bacteria;Proteobacteria;Alphaproteobacteria;Rhodobacterales;Rhodobacteraceae;Shimia
ASV00083	0	0	0	0	0	0	0.896875	2.26031	1.49496	Bacteria;Proteobacteria;Gammaproteobacteria;Pseudomonadales;Cellvibrionaceae;Cellvibrionaceae_unclassified
ASV00093	0.675522	0.538132	0.550876	0.134481	0.18122	0	0	0	0	Bacteria;Firmicutes;Bacilli;Lactobacillales;Carnobacteriaceae;Carnobacteriaceae_unclassified
ASV00104	0	0	0	0	0	0.00134782	0.0262877	0.00711683	1.23783	Bacteria;Bacteroidota;Bacteroidia;Flavobacteriales;Flavobacteriaceae;Formosa
ASV00111	0.278827	0.313628	0.38749	0.15553	0.23042	0	0	0	0	Bacteria;Proteobacteria;Alphaproteobacteria;Rhizobiales;Rhizobiaceae;Brucella
ASV00118	0.319384	0.407265	0.256119	0.202306	0.296841	0	0	0	0	Bacteria;Proteobacteria;Alphaproteobacteria;Rhodobacterales;Rhodobacteraceae;Rhodobacteraceae_unclassified
ASV00119	0.726217	0.313628	0.390802	0.33094	0.329641	0	0	0	0	Bacteria;Proteobacteria;Gammaproteobacteria;Enterobacterales;Vibrionaceae;Vibrio
ASV00129	0.84155	0.207581	0.302485	0.216339	0.22878	0.00539127	0.00309267	0.00569346	0.00239194	Bacteria;Proteobacteria;Gammaproteobacteria;Pseudomonadales;Halomonadaceae;Halomonas
ASV00138	0.297838	0.603565	0.432752	0.0970601	0.21156	0	0	0	0	Bacteria;Firmicutes;Bacilli;Lactobacillales;Lactobacillales_unclassified;Lactobacillales_unclassified
ASV00148	0.192644	0.388087	0.373138	0.156699	0.1845	0	0	0	0	Bacteria;Proteobacteria;Gammaproteobacteria;Enterobacterales;Alteromonadaceae;Alishewanella
ASV00157	0.372614	0.263989	0.210856	0.0631476	0.17466	0	0	0	0	Bacteria;Proteobacteria;Gammaproteobacteria;Xanthomonadales;Xanthomonadaceae;Stenotrophomonas
ASV00163	0.29657	0.115072	0.341124	0.118109	0.15662	0	0	0	0	Bacteria;Proteobacteria;Alphaproteobacteria;Rhizobiales;Rhizobiaceae;Ochrobactrum
ASV00165	0.197714	0.405009	0.11702	0.119279	0.0926602	0	0	0	0	Bacteria;Proteobacteria;Gammaproteobacteria;Xanthomonadales;Xanthomonadaceae;Stenotrophomonas
ASV00181	0.230666	0.349729	0.284822	0.143836	0.1968	0	0	0.00142337	0	Bacteria;Firmicutes;Bacilli;Lactobacillales;Enterococcaceae;Enterococcus
ASV00196	0	0	0.00331188	0	0	0.0471736	0.0247414	0.798508	0.472409	Bacteria;Proteobacteria;Gammaproteobacteria;Enterobacterales;Vibrionaceae;Vibrio
ASV00200	0.27249	0.144404	0.114812	0.118109	0.0967602	0	0	0	0	Bacteria;Proteobacteria;Gammaproteobacteria;Xanthomonadales;Xanthomonadaceae;Stenotrophomonas
ASV00202	0	0	0	0	0	0.0903038	0.372667	0.237702	0.822829	Bacteria;Proteobacteria;Gammaproteobacteria;Enterobacterales;Alteromonadaceae;Alteromonadaceae_unclassified
ASV00213	0.168564	0.251579	0.107084	0.0654864	0.0688801	0	0	0	0	Bacteria;Proteobacteria;Gammaproteobacteria;Pseudomonadales;Pseudomonadaceae;Pseudomonas
ASV00214	0	0	0	0	0	0	0.119068	0.042701	0.087306	Bacteria;Proteobacteria;Alphaproteobacteria;Rhodobacterales;Rhodobacteraceae;Leisingera
ASV00241	0	0	0	0	0	0	0.0958728	0.0455477	0.180592	Bacteria;Proteobacteria;Gammaproteobacteria;Enterobacterales;Shewanellaceae;Psychrobium
ASV00261	0.105194	0.208709	0.194297	0.0748415	0.0328001	0	0	0	0	Bacteria;Proteobacteria;Alphaproteobacteria;Rhizobiales;Rhizobiaceae;Allorhizobium-Neorhizobium-Pararhizobium-Rhizobium
ASV00269	0.250944	0.192915	0.137995	0.112262	0.0565801	0	0	0	0	Bacteria;Bacteroidota;Bacteroidia;Flavobacteriales;Weeksellaceae;Chryseobacterium
ASV00275	0.294036	0.125226	0.123644	0.0725027	0.0910202	0	0.00154634	0.00142337	0.00119597	Bacteria;Proteobacteria;Gammaproteobacteria;Gammaproteobacteria_unclassified;Gammaproteobacteria_unclassified;Gammaproteobacteria_unclassified
ASV00277	0.295303	0.119585	0.129163	0.0888743	0.10906	0	0	0	0	Bacteria;Proteobacteria;Gammaproteobacteria;Pseudomonadales;Halomonadaceae;Halomonas
ASV00281	0.386555	0.113944	0.12254	0.0713333	0.0729801	0	0	0	0	Bacteria;Proteobacteria;Gammaproteobacteria;Pseudomonadales;Halomonadaceae;Halomonadaceae_unclassified
ASV00282	0	0	0	0	0	0	0.0154634	0.0128103	0.181788	Bacteria;Proteobacteria;Proteobacteria_unclassified;Proteobacteria_unclassified;Proteobacteria_unclassified;Proteobacteria_unclassified
ASV00285	0	0	0	0	0	0	0.171643	0.00569346	0.995049	Bacteria;Proteobacteria;Gammaproteobacteria;Pseudomonadales;Saccharospirillaceae;Saccharospirillaceae_unclassified
ASV00289	0.399229	0.127482	0.104876	0.0596394	0.0533001	0	0	0	0	Bacteria;Proteobacteria;Gammaproteobacteria;Gammaproteobacteria_unclassified;Gammaproteobacteria_unclassified;Gammaproteobacteria_unclassified
ASV00308	0.0925198	0.112816	0.0794851	0.0537924	0.0852802	0	0	0	0	Bacteria;Proteobacteria;Gammaproteobacteria;Burkholderiales;Neisseriaceae;Neisseriaceae_unclassified
ASV00315	0	0	0	0	0	0.0363911	0.0896875	0.0768618	0.0693664	Bacteria;Proteobacteria;Gammaproteobacteria;Pseudomonadales;Halomonadaceae;Halomonas
ASV00317	0	0	0	0	0	0	0.385038	0.597814	0.168632	Bacteria;Proteobacteria;Alphaproteobacteria;Alphaproteobacteria_unclassified;Alphaproteobacteria_unclassified;Alphaproteobacteria_unclassified
ASV00335	0	0	0	0	0	0.014826	0.0541218	0.513835	0.0490349	Bacteria;Proteobacteria;Gammaproteobacteria;Enterobacterales;Vibrionaceae;Vibrio
ASV00348	0	0	0	0	0	0	0.204116	0	0.686488	Bacteria;Proteobacteria;Gammaproteobacteria;Pseudomonadales;Saccharospirillaceae;Saccharospirillaceae_unclassified
ASV00351	0	0	0	0	0	0	0.210302	0	0.67692	Bacteria;Proteobacteria;Gammaproteobacteria;Pseudomonadales;Saccharospirillaceae;Saccharospirillaceae_unclassified
ASV00360	0	0	0	0	0	0	0.106697	0.00996356	0.132753	Bacteria;Proteobacteria;Alphaproteobacteria;Rhodobacterales;Rhodobacteraceae;Rhodobacteraceae_unclassified
ASV00373	0	0	0	0	0	0.00404345	0.0386584	0.00142337	0.0574067	Bacteria;Proteobacteria;Gammaproteobacteria;Pseudomonadales;Nitrincolaceae;Pontibacterium
ASV00379	0	0	0	0	0	0	0.349472	0	0.438922	Bacteria;Proteobacteria;Gammaproteobacteria;Gammaproteobacteria_unclassified;Gammaproteobacteria_unclassified;Gammaproteobacteria_unclassified
ASV00416	0	0	0	0	0	0	0.565959	0	0.221255	Bacteria;Verrucomicrobiota;Lentisphaeria;Lentisphaerales;Lentisphaeraceae;Lentisphaera
ASV00440	0	0	0	0	0	0	0.13917	0.43128	0.0538187	Bacteria;Proteobacteria;Gammaproteobacteria;Pseudomonadales;Cellvibrionaceae;Cellvibrionaceae_unclassified
ASV00454	0	0	0	0	0	0	0.310814	0.00569346	0.339656	Bacteria;Proteobacteria;Gammaproteobacteria;Pseudomonadales;Pseudomonadales_unclassified;Pseudomonadales_unclassified
ASV00504	0.0912524	0.0451264	0.0772772	0.023388	0.0393601	0	0	0	0	Bacteria;Bacteroidota;Bacteroidia;Bacteroidales;Bacteroidales_unclassified;Bacteroidales_unclassified
ASV00519	0.12167	0.0507671	0.0706534	0.0304044	0.0410001	0	0	0	0	Bacteria;Proteobacteria;Gammaproteobacteria;Gammaproteobacteria_unclassified;Gammaproteobacteria_unclassified;Gammaproteobacteria_unclassified
ASV00518	0.139413	0.0676895	0.0750693	0.017541	0	0	0	0	0	Bacteria;Bacteroidota;Bacteroidia;Sphingobacteriales;Sphingobacteriaceae;Sphingobacteriaceae_unclassified
ASV00537	0	0	0	0	0	0	0.171643	0.0213505	0.327696	Bacteria;Bdellovibrionota;Bdellovibrionia;Bacteriovoracales;Bacteriovoracaceae;Halobacteriovorax
ASV00575	0.140681	0.0451264	0.0353267	0.0268962	0.02378	0	0	0	0	Bacteria;Proteobacteria;Gammaproteobacteria;Pseudomonadales;Halomonadaceae;Halomonadaceae_unclassified
ASV00577	0	0	0	0	0	0.00134782	0.0386584	0.0298907	0.25235	Bacteria;Proteobacteria;Gammaproteobacteria;Gammaproteobacteria_unclassified;Gammaproteobacteria_unclassified;Gammaproteobacteria_unclassified
ASV00608	0.0304175	0.0620487	0.0585099	0.023388	0.0319801	0	0	0	0	Bacteria;Proteobacteria;Gammaproteobacteria;Enterobacterales;Alteromonadaceae;Alishewanella
ASV00641	0	0	0	0	0	0	0.389677	0.00142337	0.0633865	Bacteria;Proteobacteria;Alphaproteobacteria;Rhodobacterales;Rhodobacteraceae;Rhodobacteraceae_unclassified
ASV00647	0.0849155	0.0417419	0.0872128	0.0245574	0.01968	0	0	0	0	Bacteria;Firmicutes;Bacilli;Lactobacillales;Carnobacteriaceae;Marinilactibacillus
ASV00688	0.108996	0.0338448	0.0386386	0.0222186	0.01394	0	0	0.00284673	0	Bacteria;Proteobacteria;Gammaproteobacteria;Pseudomonadales;Halomonadaceae;Halomonadaceae_unclassified
ASV00690	0.0811133	0.0451264	0.0298069	0.0280656	0.0352601	0	0	0	0	Bacteria;Proteobacteria;Gammaproteobacteria;Pseudomonadales;Halomonadaceae;Halomonadaceae_unclassified
ASV00706	0	0	0	0	0	0.00943473	0.0340194	0.0256206	0.161456	Bacteria;Proteobacteria;Gammaproteobacteria;Enterobacterales;Enterobacterales_unclassified;Enterobacterales_unclassified
ASV00719	0	0	0	0	0	0	0.298443	0.0128103	0.08611	Bacteria;Proteobacteria;Gammaproteobacteria;Pseudomonadales;Nitrincolaceae;Nitrincolaceae_ge
ASV00723	0	0	0	0	0	0	0.0788631	0.183614	0.116009	Bacteria;Proteobacteria;Gammaproteobacteria;Pseudomonadales;Cellvibrionaceae;Cellvibrionaceae_unclassified
ASV00733	0	0	0	0	0	0	0.26597	0	0.121989	Bacteria;Bacteroidota;Bacteroidia;Flavobacteriales;Flavobacteriaceae;Pseudofulvibacter
ASV00743	0	0	0	0	0	0.00134782	0.0494828	0.00996356	0.119597	Bacteria;Campylobacterota;Campylobacteria;Campylobacterales;Arcobacteraceae;Poseidonibacter
ASV00761	0	0	0	0	0	0	0.182468	0.027044	0.119597	Bacteria;Proteobacteria;Alphaproteobacteria;Kordiimonadales;Kordiimonadaceae;Kordiimonas
ASV00787	0	0	0	0	0	0	0.018556	0.169381	0.00239194	Bacteria;Proteobacteria;Alphaproteobacteria;Alphaproteobacteria_unclassified;Alphaproteobacteria_unclassified;Alphaproteobacteria_unclassified
ASV00790	0	0	0	0	0	0	0.108244	0.182191	0.0526228	Bacteria;Proteobacteria;Gammaproteobacteria;Pseudomonadales;Cellvibrionaceae;Cellvibrionaceae_unclassified
ASV00807	0.096322	0.0338448	0.027599	0.0198798	0.0352601	0	0	0	0	Bacteria;Proteobacteria;Gammaproteobacteria;Pseudomonadales;Halomonadaceae;Halomonadaceae_unclassified
ASV00886	0.0811133	0.0180505	0.0253911	0.0187104	0.0123	0	0	0	0.00119597	Bacteria;Proteobacteria;Gammaproteobacteria;Gammaproteobacteria_unclassified;Gammaproteobacteria_unclassified;Gammaproteobacteria_unclassified
ASV00898	0.0304175	0.00225632	0.0220792	0.0514536	0.01148	0	0	0	0	Bacteria;Proteobacteria;Gammaproteobacteria;Enterobacterales;Vibrionaceae;Salinivibrio
ASV00978	0.060835	0.0191787	0.0353267	0.0304044	0.0287001	0	0	0	0	Bacteria;Proteobacteria;Gammaproteobacteria;Enterobacterales;Vibrionaceae;Vibrionaceae_unclassified
ASV00991	0.103926	0.0191787	0.0198713	0.0163716	0.01558	0	0	0	0.00119597	Bacteria;Proteobacteria;Gammaproteobacteria;Pseudomonadales;Halomonadaceae;Halomonas
ASV01004	0	0	0	0	0	0	0.222672	0.00711683	0.0382711	Bacteria;Proteobacteria;Alphaproteobacteria;Kordiimonadales;Kordiimonadaceae;Kordiimonas
ASV01001	0	0	0	0	0	0.00134782	0.0819558	0.0526645	0.083718	Bacteria;Proteobacteria;Gammaproteobacteria;Pseudomonadales;Nitrincolaceae;Nitrincolaceae_unclassified
ASV01021	0	0	0	0	0	0	0.108244	0.0597814	0.0597986	Bacteria;Proteobacteria;Gammaproteobacteria;Pseudomonadales;Nitrincolaceae;Nitrincolaceae_unclassified
ASV01045	0.0659045	0.00451264	0.0154554	0.0374208	0.0205	0	0	0	0	Bacteria;Bacteroidota;Bacteroidia;Flavobacteriales;Flavobacteriaceae;Myroides
ASV01111	0	0	0	0	0	0	0.0324731	0.132373	0.0215275	Bacteria;Proteobacteria;Gammaproteobacteria;Pseudomonadales;Cellvibrionaceae;Cellvibrionaceae_unclassified
ASV01190	0	0	0	0	0	0	0.0371121	0.111023	0.0346832	Bacteria;Proteobacteria;Gammaproteobacteria;Gammaproteobacteria_unclassified;Gammaproteobacteria_unclassified;Gammaproteobacteria_unclassified
ASV01273	0	0	0	0	0	0	0.0927802	0.015657	0.0322912	Bacteria;Proteobacteria;Alphaproteobacteria;Rhodobacterales;Rhodobacteraceae;Rhodobacteraceae_unclassified
ASV01353	0	0	0	0	0	0	0.00309267	0.015657	0.129165	Bacteria;Proteobacteria;Gammaproteobacteria;Pseudomonadales;Saccharospirillaceae;Thalassolituus
ASV01468	0	0	0	0	0	0	0.0340194	0.0925188	0.0131557	Bacteria;Proteobacteria;Gammaproteobacteria;Pseudomonadales;Cellvibrionaceae;Cellvibrionaceae_unclassified
ASV01536	0	0	0	0	0	0.00943473	0.0247414	0.0170804	0.0717583	Bacteria;Proteobacteria;Gammaproteobacteria;Enterobacterales;Alteromonadaceae;Alteromonadaceae_unclassified
ASV01580	0	0	0	0	0	0.0134782	0.0494828	0.00284673	0.0657785	Bacteria;Campylobacterota;Campylobacteria;Campylobacterales;Arcobacteraceae;Arcobacteraceae_unclassified
ASV01628	0	0	0	0	0	0	0.0262877	0.0512412	0.0478389	Bacteria;Proteobacteria;Gammaproteobacteria;Pseudomonadales;Cellvibrionaceae;Pseudomaricurvus
ASV01655	0	0	0	0	0	0	0.0262877	0.0768618	0.0119597	Bacteria;Proteobacteria;Gammaproteobacteria;Pseudomonadales;Cellvibrionaceae;Cellvibrionaceae_unclassified
ASV02035	0	0	0	0	0	0	0.0324731	0.0042701	0.0562107	Bacteria;Proteobacteria;Gammaproteobacteria;Enterobacterales;Colwelliaceae;Thalassotalea

## Sheet: JNO_JO
asv	JO2a	JO2b	JO2c	JO2d	JO2e	JO2f	JO2g	JO2h	JNO1a	JNO1b	JNO1c	JNO1d	Taxonomy
ASV00001	8.64627	26.1315	15.5926	40.84	1.14909	3.4751	0.0653413	0.415914	98.1737	79.4971	78.278	55.0458	Bacteria;Proteobacteria;Gammaproteobacteria;Gammaproteobacteria_unclassified;Gammaproteobacteria_unclassified;Gammaproteobacteria_unclassified
ASV00003	9.96214	6.48013	7.28813	11.3187	4.99062	7.07873	10.9217	8.29095	0	0	0	0	Bacteria;Proteobacteria;Gammaproteobacteria;Enterobacterales;Vibrionaceae;Vibrio
ASV00005	10.1545	5.75312	5.96609	10.5666	4.10757	6.80598	9.74559	8.8661	0	0.0123707	0	0.0119597	Bacteria;Proteobacteria;Gammaproteobacteria;Pseudomonadales;Halomonadaceae;Halomonas
ASV00006	0.00246649	0.00100002	0.00725067	0.00375101	29.3412	29.3314	34.8061	32.0361	0	0	0	0	Bacteria;Proteobacteria;Gammaproteobacteria;Legionellales;Legionellaceae;uncultured
ASV00011	0	0.00100002	0.00604222	0.00281326	11.5935	11.6909	14.0901	12.9563	0	0	0	0	Bacteria;Proteobacteria;Gammaproteobacteria;Legionellales;Legionellaceae;uncultured
ASV00013	3.72933	2.00604	1.87188	3.74257	1.42956	2.48516	3.46587	2.91021	0	0	0	0	Bacteria;Proteobacteria;Gammaproteobacteria;Pseudomonadales;Halomonadaceae;Halomonas
ASV00031	1.72531	1.93504	1.9891	0.0825222	2.81264	1.83763	0.875852	1.22041	0.00134782	0	0	0	Bacteria;Proteobacteria;Alphaproteobacteria;Sphingomonadales;Sphingomonadaceae;Erythrobacter
ASV00033	2.35179	2.17104	1.33533	0.0206305	2.06741	1.78857	0.335048	0.323225	0	0	0	0	Bacteria;Proteobacteria;Alphaproteobacteria;Rhodobacterales;Rhodobacteraceae;Rhodobacteraceae_unclassified
ASV00041	0	0.144003	0.112385	0.00375101	0	0	0	0.0154482	0	1.82777	6.24715	0.560911	Bacteria;Proteobacteria;Gammaproteobacteria;Pseudomonadales;Cellvibrionaceae;Cellvibrionaceae_unclassified
ASV00042	0.245415	0.329007	0.175224	0.0103153	1.20999	0.914398	0.501877	0.519298	0	0	0	0.0131557	Bacteria;Bacteroidota;Bacteroidia;Flavobacteriales;Flavobacteriaceae;NS5_marine_group
ASV00043	0.281179	0.291006	0.13172	0.0234438	0.721189	0.81923	0.104268	0.101008	0	0	0	0	Archaea;Crenarchaeota;Nitrososphaeria;Nitrosopumilales;Nitrosopumilaceae;Candidatus_Nitrosopumilus
ASV00064	0.358874	0.215004	0.205436	0.481067	0.161867	0.203091	0.258585	0.33392	0	0	0	0	Bacteria;Firmicutes;Bacilli;Lactobacillales;Streptococcaceae;Streptococcus
ASV00065	0.00493297	0	0	0	0	0	0	0	0	0.162365	0.027044	0.361184	Bacteria;Campylobacterota;Campylobacteria;Campylobacterales;Arcobacteraceae;Arcobacteraceae_unclassified
ASV00080	0.151689	0.808016	1.51781	0.283201	0.338157	0.360069	0.318365	0.423044	0	0	0	0	Bacteria;Dependentiae;Babeliae;Babeliales;Babeliales_unclassified;Babeliales_unclassified
ASV00083	0.0258981	0	0	0	0.0144238	0	0.00278048	0	0	0.896875	2.26031	1.49496	Bacteria;Proteobacteria;Gammaproteobacteria;Pseudomonadales;Cellvibrionaceae;Cellvibrionaceae_unclassified
ASV00084	0.447667	0.242005	0.14018	0.0103153	1.25166	1.31273	0.561657	0.344615	0	0	0	0	Bacteria;Proteobacteria;Alphaproteobacteria;NRL2;NRL2_fa;NRL2_ge
ASV00085	0.0246649	0.00300006	0.0265858	0	1.41193	1.82389	0.561657	0.385018	0	0	0	0	Bacteria;Planctomycetota;Planctomycetes;Planctomycetales;Gimesiaceae;uncultured
ASV00088	0	0.00100002	0	0	0	0	0	0	0	0.0108244	0	0.0908939	Bacteria;Proteobacteria;Gammaproteobacteria;Pseudomonadales;Marinomonadaceae;Marinomonas
ASV00093	0.256515	0.184004	0.135346	0.256944	0.0464766	0.140299	0.111219	0.260243	0	0	0	0	Bacteria;Firmicutes;Bacilli;Lactobacillales;Carnobacteriaceae;Carnobacteriaceae_unclassified
ASV00108	0.0308311	0.0640013	0.05438	0	1.06576	0.996811	0.497706	0.452752	0	0	0	0	Bacteria;Bacteroidota;Bacteroidia;Bacteroidia_unclassified;Bacteroidia_unclassified;Bacteroidia_unclassified
ASV00110	0.747345	0.48001	0.549842	0.383541	0.229178	0.24626	0.0597803	0.167554	0	0	0	0	Bacteria;Proteobacteria;Alphaproteobacteria;Rhodobacterales;Rhodobacteraceae;Pseudophaeobacter
ASV00111	0.18252	0.100002	0.106343	0.345093	0.102569	0.178563	0.222438	0.172307	0	0	0	0	Bacteria;Proteobacteria;Alphaproteobacteria;Rhizobiales;Rhizobiaceae;Brucella
ASV00112	0.288579	0.415008	0.258607	0.00750202	0.74042	0.825117	0.266926	0.174684	0	0	0	0	Bacteria;Proteobacteria;Alphaproteobacteria;Alphaproteobacteria_unclassified;Alphaproteobacteria_unclassified;Alphaproteobacteria_unclassified
ASV00116	0.0727614	0.175004	0.250148	0.0890864	0.423097	0.421879	0.718754	0.828263	0	0	0	0	Bacteria;Verrucomicrobiota;Chlamydiae;Chlamydiales;Chlamydiales_unclassified;Chlamydiales_unclassified
ASV00118	0.155389	0.105002	0.0749236	0.241002	0.0801321	0.159922	0.193243	0.168742	0	0	0	0	Bacteria;Proteobacteria;Alphaproteobacteria;Rhodobacterales;Rhodobacteraceae;Rhodobacteraceae_unclassified
ASV00135	0.162788	0.176004	0.267066	0.122846	0	0	0.00139024	0.0249548	0	0	0	0	Bacteria;Proteobacteria;Alphaproteobacteria;Rhodobacterales;Rhodobacteraceae;Rhodobacteraceae_unclassified
ASV00138	0.124558	0.0890018	0.0688813	0.135974	0.0673109	0.0765269	0.0722925	0.120021	0	0	0	0	Bacteria;Firmicutes;Bacilli;Lactobacillales;Lactobacillales_unclassified;Lactobacillales_unclassified
ASV00140	0.411903	0.740015	0.588513	0.467938	0.0320528	0.0166789	0.0208536	0.0166366	0	0	0	0	Bacteria;Proteobacteria;Gammaproteobacteria;Gammaproteobacteria_unclassified;Gammaproteobacteria_unclassified;Gammaproteobacteria_unclassified
ASV00148	0.144289	0.0710014	0.105135	0.177235	0.0544898	0.077508	0.155707	0.127151	0	0	0	0	Bacteria;Proteobacteria;Gammaproteobacteria;Enterobacterales;Alteromonadaceae;Alishewanella
ASV00149	0.568525	0.467009	0.415705	0.186613	0.251615	0.134413	0.0639511	0.197262	0	0	0	0	Bacteria;Proteobacteria;Gammaproteobacteria;Pseudomonadales;Spongiibacteraceae;Spongiibacteraceae_unclassified
ASV00154	0.367507	0.681014	0.416913	0.341342	0.0961585	0.0294334	0.0389267	0.106949	0	0	0	0	Bacteria;Proteobacteria;Alphaproteobacteria;Rhizobiales;Methyloligellaceae;uncultured
ASV00157	0.260214	0.101002	0.116011	0.150978	0.0913505	0.126564	0.101488	0.0653579	0	0	0	0	Bacteria;Proteobacteria;Gammaproteobacteria;Xanthomonadales;Xanthomonadaceae;Stenotrophomonas
ASV00158	0.767077	0.788016	0.517214	0.0178173	0.00801321	0.000981114	0.00139024	0	0	0	0	0	Bacteria;Proteobacteria;Gammaproteobacteria;Enterobacterales;Alteromonadaceae;Glaciecola
ASV00159	0.258981	0.130003	0.0616307	0	0.56413	0.903606	0.151536	0.0974427	0	0	0	0	Bacteria;Proteobacteria;Gammaproteobacteria;Burkholderiales;Nitrosomonadaceae;IS-44
ASV00161	0.0813941	0.183004	0.262232	0.445432	0.219562	0.278636	0.343389	0.247172	0	0	0	0	Bacteria;Verrucomicrobiota;Chlamydiae;Chlamydiales;Chlamydiaceae;uncultured
ASV00163	0.123324	0.0910018	0.0700898	0.200679	0.0753241	0.102036	0.140414	0.160424	0	0	0	0	Bacteria;Proteobacteria;Alphaproteobacteria;Rhizobiales;Rhizobiaceae;Ochrobactrum
ASV00165	0.145523	0.0720014	0.0821742	0.252255	0.0464766	0.0794702	0.152926	0.156859	0	0	0	0	Bacteria;Proteobacteria;Gammaproteobacteria;Xanthomonadales;Xanthomonadaceae;Stenotrophomonas
ASV00170	0.358874	0.288006	0.122053	0.0243816	0.461561	0.570027	0.0848047	0.0796178	0	0	0	0	Bacteria;Proteobacteria;Gammaproteobacteria;Burkholderiales;Methylophilaceae;OM43_clade
ASV00176	0.4563	0.577012	0.493045	0.11253	0.0416687	0.00981114	0.0139024	0.0213899	0	0	0	0	Bacteria;Proteobacteria;Gammaproteobacteria;Pseudomonadales;Halomonadaceae;Cobetia
ASV00179	0	0.00800016	0.00120844	0.0243816	0.190714	1.42948	0.0625608	0.00237665	0	0	0	0	Bacteria;Bacteroidota;Bacteroidia;Cytophagales;Cyclobacteriaceae;Fabibacter
ASV00181	0.0764611	0.0640013	0.0507547	0.163169	0.0416687	0.0510179	0.0597803	0.0653579	0	0	0.00142337	0	Bacteria;Firmicutes;Bacilli;Lactobacillales;Enterococcaceae;Enterococcus
ASV00182	0	0	0	0	0	0	0	0	0	0.0927802	0	0.0514268	Bacteria;Proteobacteria;Gammaproteobacteria;Pseudomonadales;Nitrincolaceae;Profundimonas
ASV00188	0.0567292	0.175004	0.407246	0.0609539	0.259628	0.253127	0.328097	0.325601	0	0	0	0	Bacteria;Proteobacteria;Gammaproteobacteria;Legionellales;Legionellaceae;uncultured
ASV00196	0.0160322	0.0180004	0.0302111	0	0	0	0	0	0.0471736	0.0247414	0.798508	0.472409	Bacteria;Proteobacteria;Gammaproteobacteria;Enterobacterales;Vibrionaceae;Vibrio
ASV00199	0.155389	0.196004	0.383077	0.0675181	0.410276	0.311994	0.102878	0.122398	0	0	0	0.00358792	Bacteria;Proteobacteria;Alphaproteobacteria;Rhodobacterales;Rhodobacteraceae;Rhodobacteraceae_unclassified
ASV00200	0.118391	0.100002	0.116011	0.170671	0.0544898	0.0883002	0.127902	0.109326	0	0	0	0	Bacteria;Proteobacteria;Gammaproteobacteria;Xanthomonadales;Xanthomonadaceae;Stenotrophomonas
ASV00202	0	0.101002	0.0422956	0.0637671	0	0.00294334	0	0	0.0903038	0.372667	0.237702	0.822829	Bacteria;Proteobacteria;Gammaproteobacteria;Enterobacterales;Alteromonadaceae;Alteromonadaceae_unclassified
ASV00204	0.36874	0.427009	0.501505	0.00375101	0.125006	0.0971302	0.0486584	0.0451564	0	0	0	0	Bacteria;Proteobacteria;Gammaproteobacteria;Pseudomonadales;Pseudomonadales_unclassified;Pseudomonadales_unclassified
ASV00213	0.110992	0.0530011	0.0471293	0.11253	0.0256423	0.060829	0.111219	0.0689229	0	0	0	0	Bacteria;Proteobacteria;Gammaproteobacteria;Pseudomonadales;Pseudomonadaceae;Pseudomonas
ASV00230	0.144289	0.232005	0.321446	0.267259	0.128211	0.129507	0.0389267	0.0677346	0	0	0.00284673	0	Bacteria;Proteobacteria;Alphaproteobacteria;Rhodobacterales;Rhodobacteraceae;Rhodobacteraceae_unclassified
ASV00236	0.0542627	0.0840017	0.218728	0.0300081	0.184304	0.218788	0.28639	0.303023	0	0	0	0	Bacteria;Proteobacteria;Gammaproteobacteria;Coxiellales;Coxiellaceae;Coxiella
ASV00237	0	0	0.00362533	0.0018755	0	0	0	0	0	0	1.62406	0	Bacteria;Proteobacteria;Alphaproteobacteria;Alphaproteobacteria_unclassified;Alphaproteobacteria_unclassified;Alphaproteobacteria_unclassified
ASV00241	0	0	0	0	0.00320528	0	0	0	0	0.0958728	0.0455477	0.180592	Bacteria;Proteobacteria;Gammaproteobacteria;Enterobacterales;Shewanellaceae;Psychrobium
ASV00242	0.394638	0.246005	0.285193	0.0159418	0.149046	0.175619	0.0152926	0.0285198	0	0	0	0	Bacteria;Proteobacteria;Alphaproteobacteria;Rhodobacterales;Rhodobacteraceae;Rhodobacteraceae_unclassified
ASV00246	0.302145	0.382008	0.346824	0.102215	0.0592977	0.0274712	0.00556096	0.0213899	0	0	0	0	Bacteria;Proteobacteria;Gammaproteobacteria;Pseudomonadales;Cellvibrionaceae;Agaribacterium
ASV00262	0.125791	0.223004	0.152264	0.018755	0.238794	0.175619	0.111219	0.0891244	0	0	0	0	Bacteria;Proteobacteria;Gammaproteobacteria;Pseudomonadales;Pseudohongiellaceae;Pseudohongiella
ASV00261	0.0641287	0.0550011	0.0471293	0.151916	0.0368607	0.0215845	0.0834144	0.104573	0	0	0	0	Bacteria;Proteobacteria;Alphaproteobacteria;Rhizobiales;Rhizobiaceae;Allorhizobium-Neorhizobium-Pararhizobium-Rhizobium
ASV00267	0.129491	0.0870017	0.0495462	0.502635	0.00320528	0	0	0.303023	0	0	0	0	Bacteria;Proteobacteria;Gammaproteobacteria;Pseudomonadales;Cellvibrionaceae;Marinagarivorans
ASV00268	0.00616622	0	0.00483378	0.828035	0.0304502	0.0225656	0.00556096	0.0938777	0	0	0	0	Bacteria;Planctomycetota;Phycisphaerae;Phycisphaerales;Phycisphaeraceae;SM1A02
ASV00269	0.0641287	0.0320006	0.0398787	0.108779	0.0240396	0.0382634	0.0333658	0.0534747	0	0	0	0	Bacteria;Bacteroidota;Bacteroidia;Flavobacteriales;Weeksellaceae;Chryseobacterium
ASV00280	0.0394638	0.0850017	0.112385	0.0825222	0.176291	0.157959	0.236341	0.266185	0	0	0	0	Bacteria;Verrucomicrobiota;Chlamydiae;Chlamydiales;Chlamydiales_unclassified;Chlamydiales_unclassified
ASV00285	0	0	0	0	0	0	0	0	0	0.171643	0.00569346	0.995049	Bacteria;Proteobacteria;Gammaproteobacteria;Pseudomonadales;Saccharospirillaceae;Saccharospirillaceae_unclassified
ASV00289	0.0431635	0.049001	0.0447125	0.122846	0.00320528	0.0147167	0	0.00118833	0	0	0	0	Bacteria;Proteobacteria;Gammaproteobacteria;Gammaproteobacteria_unclassified;Gammaproteobacteria_unclassified;Gammaproteobacteria_unclassified
ASV00295	0.207185	0.151003	0.0688813	0	0.262833	0.230562	0.0778535	0.058228	0	0	0	0	Bacteria;Proteobacteria;Gammaproteobacteria;Pseudomonadales;Pseudohongiellaceae;Pseudohongiella
ASV00297	0.0653619	0.107002	0.0725067	0.00937752	0.423097	0.223694	0.0653413	0.123586	0	0	0	0	Bacteria;Proteobacteria;Alphaproteobacteria;Defluviicoccales;uncultured;uncultured_ge
ASV00301	0.114692	0.158003	0.302111	0.0375101	0.0897479	0.0686779	0.0736827	0.168742	0	0	0	0	Bacteria;Proteobacteria;Gammaproteobacteria;Gammaproteobacteria_unclassified;Gammaproteobacteria_unclassified;Gammaproteobacteria_unclassified
ASV00308	0.0727614	0.049001	0.043504	0.10409	0.040066	0.0578857	0.0611706	0.0784295	0	0	0	0	Bacteria;Proteobacteria;Gammaproteobacteria;Burkholderiales;Neisseriaceae;Neisseriaceae_unclassified
ASV00310	0.106059	0.368007	0.346824	0.00656426	0.0432713	0.0392445	0.00973168	0.0130716	0	0	0	0.00239194	Bacteria;Proteobacteria;Gammaproteobacteria;Methylococcales;Cycloclasticaceae;Cycloclasticus
ASV00314	0.0209651	0.168003	0.166765	0.0534519	0.08494	0.0745646	0.136244	0.249548	0	0	0	0	Bacteria;Verrucomicrobiota;Chlamydiae;Chlamydiales;Simkaniaceae;Simkaniaceae_unclassified
ASV00315	0	0	0	0	0	0	0	0	0.0363911	0.0896875	0.0768618	0.0693664	Bacteria;Proteobacteria;Gammaproteobacteria;Pseudomonadales;Halomonadaceae;Halomonas
ASV00317	0	0.00200004	0	0	0	0	0	0	0	0.385038	0.597814	0.168632	Bacteria;Proteobacteria;Alphaproteobacteria;Alphaproteobacteria_unclassified;Alphaproteobacteria_unclassified;Alphaproteobacteria_unclassified
ASV00316	0.0160322	0.0410008	0.126887	0.0196928	0.120198	0.197204	0.205756	0.247172	0	0	0	0	Bacteria;Proteobacteria;Gammaproteobacteria;Gammaproteobacteria_unclassified;Gammaproteobacteria_unclassified;Gammaproteobacteria_unclassified
ASV00321	0.128257	0.0630013	0.0398787	0.00562651	0.341363	0.323767	0.0291951	0.0332731	0	0	0	0	Bacteria;Proteobacteria;Alphaproteobacteria;Rhodobacterales;Rhodobacteraceae;Rhodobacteraceae_unclassified
ASV00335	0	0	0	0	0	0	0	0	0.014826	0.0541218	0.513835	0.0490349	Bacteria;Proteobacteria;Gammaproteobacteria;Enterobacterales;Vibrionaceae;Vibrio
ASV00337	0.0172654	0.051001	0.10876	0.0515764	0.128211	0.129507	0.198804	0.21271	0	0	0	0	Bacteria;Dependentiae;Babeliae;Babeliales;Babeliales_unclassified;Babeliales_unclassified
ASV00341	0.0764611	0.111002	0.0833827	0.0318836	0.0112185	0.126564	0.0069512	0.363628	0	0	0	0	Bacteria;Proteobacteria;Alphaproteobacteria;Alphaproteobacteria_unclassified;Alphaproteobacteria_unclassified;Alphaproteobacteria_unclassified
ASV00344	0.152922	0.280006	0.279151	0	0.0288475	0.00686779	0	0.0701112	0	0	0	0	Bacteria;Bacteroidota;Bacteroidia;Flavobacteriales;Flavobacteriaceae;Winogradskyella
ASV00345	0.484665	0.182004	0.0882165	0.00750202	0.022437	0.0372823	0.0069512	0.00237665	0	0	0	0	Bacteria;Dadabacteria;Dadabacteriia;Dadabacteriales;Dadabacteriales_fa;Dadabacteriales_ge
ASV00347	0.0357641	0.0180004	0.0145013	0.0271948	0.00480792	0.00490557	0.0152926	0.0558513	0	0	0	0	Bacteria;Proteobacteria;Gammaproteobacteria;Enterobacterales;Pseudoalteromonadaceae;Pseudoalteromonas
ASV00348	0	0	0	0	0	0	0	0	0	0.204116	0	0.686488	Bacteria;Proteobacteria;Gammaproteobacteria;Pseudomonadales;Saccharospirillaceae;Saccharospirillaceae_unclassified
ASV00349	0.251582	0.208004	0.130512	0.0018755	0.0496819	0.0794702	0.0152926	0.0689229	0	0	0	0	Bacteria;Proteobacteria;Gammaproteobacteria;Pseudomonadales;Oleiphilaceae;Oleiphilus
ASV00351	0	0	0	0	0	0	0	0	0	0.210302	0	0.67692	Bacteria;Proteobacteria;Gammaproteobacteria;Pseudomonadales;Saccharospirillaceae;Saccharospirillaceae_unclassified
ASV00363	0.0221984	0.0940019	0.0990925	0.0581406	0.0480792	0.0961491	0.164048	0.196074	0	0	0	0	Bacteria;Verrucomicrobiota;Chlamydiae;Chlamydiales;Chlamydiales_unclassified;Chlamydiales_unclassified
ASV00370	0.0690616	0.0910018	0.0676729	0	0.253217	0.203091	0.0444877	0.0522863	0	0	0	0	Bacteria;Proteobacteria;Gammaproteobacteria;Ga0077536;Ga0077536_fa;Ga0077536_ge
ASV00372	0.0147989	0.0560011	0.123261	0.0393856	0.112185	0.138337	0.150146	0.133092	0	0	0	0	Bacteria;Proteobacteria;Gammaproteobacteria;Gammaproteobacteria_unclassified;Gammaproteobacteria_unclassified;Gammaproteobacteria_unclassified
ASV00375	0.0271314	0.0530011	0.112385	0.0337591	0.129814	0.121658	0.183512	0.115268	0	0	0	0	Bacteria;Proteobacteria;Gammaproteobacteria;Gammaproteobacteria_unclassified;Gammaproteobacteria_unclassified;Gammaproteobacteria_unclassified
ASV00377	0.191153	0.235005	0.196976	0.0159418	0.0432713	0.0274712	0.00139024	0.00831828	0	0	0	0.00119597	Bacteria;Bacteroidota;Bacteroidia;Flavobacteriales;Flavobacteriaceae;Ulvibacter
ASV00379	0.00369973	0	0.00483378	0.018755	0	0.00981114	0.00278048	0	0	0.349472	0	0.438922	Bacteria;Proteobacteria;Gammaproteobacteria;Gammaproteobacteria_unclassified;Gammaproteobacteria_unclassified;Gammaproteobacteria_unclassified
ASV00382	0.189919	0.222004	0.0845911	0.0215683	0.0913505	0.0892813	0.00417072	0.0130716	0	0	0	0	Archaea;Crenarchaeota;Nitrososphaeria;Nitrosopumilales;Nitrosopumilaceae;Candidatus_Nitrosopumilus
ASV00387	0.00123324	0.0140003	0.021752	0	0.171483	0.12362	0.226609	0.224594	0	0	0	0	Bacteria;Proteobacteria;Gammaproteobacteria;Coxiellales;Coxiellaceae;Coxiella
ASV00390	0	0.00200004	0	0.0168795	0.30931	0.229581	0.0736827	0.134281	0	0	0	0	Bacteria;Proteobacteria;Gammaproteobacteria;Francisellales;Francisellaceae;uncultured
ASV00389	0.0690616	0.098002	0.065256	0.0647049	0.184304	0.104979	0	0.135469	0	0	0	0	Bacteria;Proteobacteria;Alphaproteobacteria;Rhodobacterales;Rhodobacteraceae;Aliiroseovarius
ASV00392	0.0147989	0.00600012	0	0	0	0	0	0	0.0700865	0.247414	0.109599	0.3265	Bacteria;Proteobacteria;Gammaproteobacteria;Enterobacterales;Vibrionaceae;Vibrio
ASV00416	0	0	0	0	0	0	0	0	0	0.565959	0	0.221255	Bacteria;Verrucomicrobiota;Lentisphaeria;Lentisphaerales;Lentisphaeraceae;Lentisphaera
ASV00433	0.203485	0.189004	0.120844	0.0018755	0.0352581	0.0402257	0	0.00356498	0	0	0	0	Bacteria;Bacteroidota;Bacteroidia;Sphingobacteriales;NS11-12_marine_group;NS11-12_marine_group_ge
ASV00440	0	0.0050001	0	0	0	0	0	0	0	0.13917	0.43128	0.0538187	Bacteria;Proteobacteria;Gammaproteobacteria;Pseudomonadales;Cellvibrionaceae;Cellvibrionaceae_unclassified
ASV00447	0.0394638	0.143003	0.187309	0.0543896	0.0256423	0.0235467	0.0278048	0.0629813	0	0	0	0	Bacteria;Verrucomicrobiota;Chlamydiae;Chlamydiales;Simkaniaceae;Simkaniaceae_unclassified
ASV00454	0.00246649	0.00100002	0	0	0	0	0	0	0	0.310814	0.00569346	0.339656	Bacteria;Proteobacteria;Gammaproteobacteria;Pseudomonadales;Pseudomonadales_unclassified;Pseudomonadales_unclassified
ASV00455	0.0419303	0.0690014	0.0471293	0	0.158661	0.095168	0.0806339	0.114079	0	0	0	0	Bacteria;Gemmatimonadota;BD2-11_terrestrial_group;BD2-11_terrestrial_group_or;BD2-11_terrestrial_group_fa;BD2-11_terrestrial_group_ge
ASV00459	0.0382305	0.0570011	0.0676729	0	0.214754	0.108904	0.0764632	0.0463447	0	0	0	0	Bacteria;Proteobacteria;Alphaproteobacteria;Rhodospirillales;Magnetospiraceae;uncultured
ASV00467	0.139356	0.108002	0.0857996	0.0581406	0.022437	0.0353201	0.00139024	0.0760529	0	0	0	0	Bacteria;Proteobacteria;Alphaproteobacteria;Sneathiellales;Sneathiellaceae;Sneathiella
ASV00486	0.164021	0.182004	0.141388	0.00375101	0.00961585	0.000981114	0	0.0106949	0	0	0	0	Bacteria;Proteobacteria;Gammaproteobacteria;Pseudomonadales;Saccharospirillaceae;Oleibacter
ASV00502	0.0086327	0.0190004	0.0374618	0.0121908	0.0464766	0.118715	0.0861949	0.183002	0	0	0	0	Bacteria;Verrucomicrobiota;Chlamydiae;Chlamydiales;Chlamydiales_unclassified;Chlamydiales_unclassified
ASV00517	0.0369973	0.0700014	0.0410871	0	0.116993	0.180525	0.0264146	0.0166366	0	0	0	0	Bacteria;Bacteroidota;Bacteroidia;Sphingobacteriales;NS11-12_marine_group;NS11-12_marine_group_ge
ASV00521	0.0542627	0.117002	0.103926	0.0393856	0.0560924	0.0588668	0.0069512	0.0285198	0	0	0	0	Bacteria;Proteobacteria;Alphaproteobacteria;Caulobacterales;Hyphomonadaceae;Maricaulis
ASV00530	0.0209651	0.0390008	0.0386702	0.260695	0.022437	0.00196223	0.00417072	0.0297081	0	0	0	0	Bacteria;Proteobacteria;Alphaproteobacteria;Caulobacterales;Hyphomonadaceae;Hirschia
ASV00537	0	0	0	0	0	0	0	0	0	0.171643	0.0213505	0.327696	Bacteria;Bdellovibrionota;Bdellovibrionia;Bacteriovoracales;Bacteriovoracaceae;Halobacteriovorax
ASV00545	0.00986595	0.0180004	0.0120844	0.00750202	0.0785294	0.0627913	0.0889754	0.206769	0	0	0	0	Bacteria;Verrucomicrobiota;Chlamydiae;Chlamydiales;Simkaniaceae;uncultured
ASV00547	0.187453	0.102002	0.111177	0.0121908	0.0112185	0.00392445	0	0.0190132	0	0	0	0.00119597	Bacteria;Proteobacteria;Gammaproteobacteria;Nitrosococcales;Methylophagaceae;Methylophaga
ASV00553	0.0345308	0.0880018	0.160723	0.0281326	0.0336555	0.0264901	0.0389267	0.0427797	0	0	0	0	Bacteria;Bacteria_unclassified;Bacteria_unclassified;Bacteria_unclassified;Bacteria_unclassified;Bacteria_unclassified
ASV00557	0.00493297	0.0190004	0.021752	0.0562651	0.0464766	0.0922247	0.100097	0.0915011	0	0	0	0	Bacteria;Proteobacteria;Gammaproteobacteria;Coxiellales;Coxiellaceae;Coxiella
ASV00564	0.0283646	0.0580012	0.107552	0.0103153	0.0384634	0.060829	0.0973168	0.0534747	0	0	0	0	Bacteria;Proteobacteria;Gammaproteobacteria;Gammaproteobacteria_unclassified;Gammaproteobacteria_unclassified;Gammaproteobacteria_unclassified
ASV00576	0.00739946	0.0180004	0.043504	0.00750202	0.0512845	0.0794702	0.114	0.127151	0	0	0	0	Bacteria;Verrucomicrobiota;Chlamydiae;Chlamydiales;Simkaniaceae;Simkaniaceae_unclassified
ASV00583	0.0221984	0.0300006	0.0193351	0.0196928	0.0480792	0.0961491	0.00973168	0.172307	0	0	0	0	Bacteria;Proteobacteria;Alphaproteobacteria;Rickettsiales;Rickettsiales_unclassified;Rickettsiales_unclassified
ASV00599	0.0764611	0.0300006	0.043504	0.165982	0.00160264	0.025509	0.0194634	0.00712996	0	0	0	0	Bacteria;Proteobacteria;Gammaproteobacteria;Gammaproteobacteria_unclassified;Gammaproteobacteria_unclassified;Gammaproteobacteria_unclassified
ASV00639	0.0209651	0.0150003	0.0181267	0	0.179496	0.0922247	0.0291951	0.0261432	0	0	0	0	Bacteria;Proteobacteria;Alphaproteobacteria;Rhodobacterales;Rhodobacteraceae;Rhodobacteraceae_unclassified
ASV00641	0	0	0	0	0	0	0	0.0106949	0	0.389677	0.00142337	0.0633865	Bacteria;Proteobacteria;Alphaproteobacteria;Rhodobacterales;Rhodobacteraceae;Rhodobacteraceae_unclassified
ASV00656	0.0184986	0.0470009	0.0338364	0.00468876	0.107377	0.108904	0.0389267	0.0178249	0	0	0	0	Bacteria;Proteobacteria;Gammaproteobacteria;Burkholderiales;Methylophilaceae;OM43_clade
ASV00664	0.0123324	0.0280006	0.0555885	0.0253193	0.0272449	0.0598479	0.0820242	0.0760529	0	0	0	0	Bacteria;Proteobacteria;Gammaproteobacteria;Coxiellales;Coxiellaceae;Coxiella
ASV00667	0.0271314	0.0230005	0.0531716	0.00937752	0.0945558	0.0735835	0.00278048	0.0712996	0	0	0	0	Bacteria;Proteobacteria;Gammaproteobacteria;Pseudomonadales;Halieaceae;Pseudohaliea
ASV00719	0	0.00300006	0	0	0	0	0	0	0	0.298443	0.0128103	0.08611	Bacteria;Proteobacteria;Gammaproteobacteria;Pseudomonadales;Nitrincolaceae;Nitrincolaceae_ge
ASV00723	0	0	0	0	0	0	0	0	0	0.0788631	0.183614	0.116009	Bacteria;Proteobacteria;Gammaproteobacteria;Pseudomonadales;Cellvibrionaceae;Cellvibrionaceae_unclassified
ASV00733	0.00986595	0	0	0	0	0	0	0	0	0.26597	0	0.121989	Bacteria;Bacteroidota;Bacteroidia;Flavobacteriales;Flavobacteriaceae;Pseudofulvibacter
ASV00734	0.00493297	0.0370007	0.0398787	0.0131285	0.0336555	0.0421879	0.11817	0.0522863	0	0	0	0	Bacteria;Proteobacteria;Gammaproteobacteria;Gammaproteobacteria_unclassified;Gammaproteobacteria_unclassified;Gammaproteobacteria_unclassified
ASV00743	0	0.0140003	0	0	0	0	0	0	0.00134782	0.0494828	0.00996356	0.119597	Bacteria;Campylobacterota;Campylobacteria;Campylobacterales;Arcobacteraceae;Poseidonibacter
ASV00749	0.0357641	0.121002	0.0821742	0	0.0256423	0.0235467	0.0194634	0.00237665	0	0	0	0	Bacteria;Proteobacteria;Gammaproteobacteria;Pseudomonadales;Spongiibacteraceae;Spongiibacter
ASV00761	0	0.00200004	0.00241689	0.015004	0	0	0	0	0	0.182468	0.027044	0.119597	Bacteria;Proteobacteria;Alphaproteobacteria;Kordiimonadales;Kordiimonadaceae;Kordiimonas
ASV00790	0	0.00100002	0.00120844	0	0	0	0	0	0	0.108244	0.182191	0.0526228	Bacteria;Proteobacteria;Gammaproteobacteria;Pseudomonadales;Cellvibrionaceae;Cellvibrionaceae_unclassified
ASV00789	0.0246649	0.0260005	0.00483378	0.0271948	0.08494	0.0892813	0.0305853	0.0106949	0	0	0	0	Bacteria;Verrucomicrobiota;Verrucomicrobiae;Pedosphaerales;Pedosphaeraceae;SCGC_AAA164-E04
ASV00796	0	0	0	0	0	0	0	0	0	0.154634	0	0.181788	Bacteria;Bdellovibrionota;Bdellovibrionia;Bacteriovoracales;Bacteriovoracaceae;Bacteriovoracaceae_unclassified
ASV00810	0.0604289	0.0470009	0.0229604	0.011253	0.0240396	0.0245278	0.00139024	0.0891244	0	0	0	0	Bacteria;Proteobacteria;Alphaproteobacteria;Sneathiellales;Sneathiellaceae;Sneathiella
ASV00832	0.0123324	0.0150003	0.0374618	0.00468876	0.0512845	0.0284523	0.0875852	0.058228	0	0	0	0	Bacteria;Proteobacteria;Gammaproteobacteria;Coxiellales;Coxiellaceae;Coxiella
ASV00831	0.00493297	0.0120002	0.0205436	0.015004	0.0352581	0.0539612	0.0653413	0.0724879	0	0	0	0	Bacteria;Proteobacteria;Gammaproteobacteria;Diplorickettsiales;Diplorickettsiaceae;Aquicella
ASV00835	0.0209651	0.0220004	0.0120844	0	0.0544898	0.086338	0.0291951	0.0308965	0	0	0	0	Bacteria;Proteobacteria;Gammaproteobacteria;Pseudomonadales;Porticoccaceae;Porticoccus
ASV00848	0.00986595	0.0270005	0.0241689	0.015004	0.0368607	0.0549424	0.0709023	0.0320848	0	0	0	0	Bacteria;Proteobacteria;Gammaproteobacteria;Gammaproteobacteria_unclassified;Gammaproteobacteria_unclassified;Gammaproteobacteria_unclassified
ASV00855	0.0234316	0.0300006	0.0350449	0.0572029	0.0961585	0.0206034	0.00278048	0.0047533	0	0	0	0	Bacteria;Bacteroidota;Bacteroidia;Flavobacteriales;Cryomorphaceae;uncultured
ASV00874	0.0123324	0.0200004	0.00120844	0.0309458	0.0576951	0.0824135	0.00973168	0.0344615	0	0	0	0	Bacteria;Proteobacteria;Alphaproteobacteria;Alphaproteobacteria_unclassified;Alphaproteobacteria_unclassified;Alphaproteobacteria_unclassified
ASV00884	0.0258981	0.0720014	0.065256	0	0.0496819	0.00784891	0.0180731	0.0225782	0	0	0	0	Bacteria;Proteobacteria;Alphaproteobacteria;Rhodospirillales;Thalassospiraceae;Thalassospira
ASV00913	0.00493297	0.0320006	0.0592138	0.00468876	0.0464766	0.0304145	0.0375365	0.0404031	0	0	0	0	Bacteria;Proteobacteria;Gammaproteobacteria;Gammaproteobacteria_unclassified;Gammaproteobacteria_unclassified;Gammaproteobacteria_unclassified
ASV00918	0.0332976	0.0110002	0.0338364	0.0018755	0.0288475	0.0313956	0.0681218	0.051098	0	0	0	0	Bacteria;Dependentiae;Babeliae;Babeliales;Babeliales_unclassified;Babeliales_unclassified
ASV00935	0.0320643	0.052001	0.100301	0.000937752	0.00160264	0.00981114	0.0291951	0.0106949	0	0	0	0	Bacteria;Proteobacteria;Alphaproteobacteria;Caedibacterales;Caedibacteraceae;uncultured
ASV00944	0.00493297	0.0130003	0.0253773	0.00562651	0.044874	0.0363012	0.0542194	0.0629813	0	0	0	0	Bacteria;Proteobacteria;Gammaproteobacteria;Coxiellales;Coxiellaceae;Coxiella
ASV00964	0.0628954	0.0470009	0.0555885	0.00281326	0.0416687	0.0156978	0.00278048	0.0047533	0	0	0	0	Bacteria;Proteobacteria;Alphaproteobacteria;Alphaproteobacteria_unclassified;Alphaproteobacteria_unclassified;Alphaproteobacteria_unclassified
ASV00971	0.00616622	0.0230005	0.043504	0.00562651	0.0160264	0.0264901	0.0389267	0.0689229	0	0	0	0	Bacteria;Bacteria_unclassified;Bacteria_unclassified;Bacteria_unclassified;Bacteria_unclassified;Bacteria_unclassified
ASV00976	0.0246649	0.0180004	0.00845911	0.0843977	0.00641056	0.0294334	0.00417072	0.0237665	0	0	0	0	Bacteria;Proteobacteria;Gammaproteobacteria;Gammaproteobacteria_unclassified;Gammaproteobacteria_unclassified;Gammaproteobacteria_unclassified
ASV00981	0.00369973	0.0140003	0.0350449	0.0121908	0.0240396	0.043169	0.0222438	0.0677346	0	0	0	0	Bacteria;Verrucomicrobiota;Chlamydiae;Chlamydiales;Chlamydiales_unclassified;Chlamydiales_unclassified
ASV01004	0	0.00600012	0	0	0	0	0	0	0	0.222672	0.00711683	0.0382711	Bacteria;Proteobacteria;Alphaproteobacteria;Kordiimonadales;Kordiimonadaceae;Kordiimonas
ASV01001	0.00123324	0.0180004	0.00483378	0.000937752	0	0	0	0	0.00134782	0.0819558	0.0526645	0.083718	Bacteria;Proteobacteria;Gammaproteobacteria;Pseudomonadales;Nitrincolaceae;Nitrincolaceae_unclassified
ASV01021	0.00246649	0.0140003	0.00241689	0.000937752	0	0	0	0	0	0.108244	0.0597814	0.0597986	Bacteria;Proteobacteria;Gammaproteobacteria;Pseudomonadales;Nitrincolaceae;Nitrincolaceae_unclassified
ASV01037	0.0086327	0.00400008	0.0193351	0.0131285	0.0336555	0.0441501	0.0375365	0.051098	0	0	0	0	Bacteria;Dependentiae;Babeliae;Babeliales;Vermiphilaceae;Vermiphilaceae_ge
ASV01039	0.00123324	0.0100002	0.00845911	0.101277	0.0240396	0.0127545	0.00973168	0.0190132	0	0	0	0	Bacteria;Proteobacteria;Alphaproteobacteria;Alphaproteobacteria_unclassified;Alphaproteobacteria_unclassified;Alphaproteobacteria_unclassified
ASV01060	0	0	0	0	0	0	0	0	0	0.188653	0	0.0550147	Bacteria;Proteobacteria;Gammaproteobacteria;Pseudomonadales;Nitrincolaceae;Neptuniibacter
ASV01075	0.0160322	0.0810016	0.0555885	0.00562651	0.0112185	0.00883002	0.00417072	0.00712996	0	0	0	0	Bacteria;Proteobacteria;Gammaproteobacteria;Pseudomonadales;Spongiibacteraceae;Spongiibacter
ASV01088	0.0086327	0.0120002	0.0555885	0.011253	0.00961585	0.0284523	0.0291951	0.0404031	0	0	0	0	Bacteria;Dependentiae;Babeliae;Babeliales;Babeliales_unclassified;Babeliales_unclassified
ASV01111	0	0.00200004	0	0	0	0	0	0	0	0.0324731	0.132373	0.0215275	Bacteria;Proteobacteria;Gammaproteobacteria;Pseudomonadales;Cellvibrionaceae;Cellvibrionaceae_unclassified
ASV01142	0	0	0	0	0	0	0	0	0	0.112883	0	0.0944818	Bacteria;Proteobacteria;Gammaproteobacteria;Pseudomonadales;Cellvibrionaceae;Cellvibrionaceae_unclassified
ASV01187	0	0	0	0	0	0	0	0	0	0.0170097	0	0.16624	Bacteria;Proteobacteria;Alphaproteobacteria;Rhodospirillales;Terasakiellaceae;Terasakiella
ASV01190	0.00123324	0	0	0	0	0	0	0	0	0.0371121	0.111023	0.0346832	Bacteria;Proteobacteria;Gammaproteobacteria;Gammaproteobacteria_unclassified;Gammaproteobacteria_unclassified;Gammaproteobacteria_unclassified
ASV01355	0	0	0	0	0	0	0	0	0	0.0912338	0	0.0777382	Bacteria;Proteobacteria;Gammaproteobacteria;Pseudomonadales;Nitrincolaceae;Nitrincolaceae_unclassified
ASV01353	0.00246649	0	0	0	0	0	0	0	0	0.00309267	0.015657	0.129165	Bacteria;Proteobacteria;Gammaproteobacteria;Pseudomonadales;Saccharospirillaceae;Thalassolituus
ASV01387	0	0	0	0	0	0	0	0	0	0.0742241	0	0.0753462	Bacteria;Proteobacteria;Gammaproteobacteria;Enterobacterales;Alteromonadaceae;Alteromonadaceae_unclassified
ASV01474	0	0	0	0	0	0	0	0	0	0.0510291	0	0.0944818	Bacteria;Proteobacteria;Gammaproteobacteria;Pseudomonadales;Saccharospirillaceae;Thalassolituus
ASV01468	0	0.00300006	0	0	0	0	0	0	0	0.0340194	0.0925188	0.0131557	Bacteria;Proteobacteria;Gammaproteobacteria;Pseudomonadales;Cellvibrionaceae;Cellvibrionaceae_unclassified
ASV01536	0	0.00300006	0.00362533	0.00468876	0	0	0	0	0.00943473	0.0247414	0.0170804	0.0717583	Bacteria;Proteobacteria;Gammaproteobacteria;Enterobacterales;Alteromonadaceae;Alteromonadaceae_unclassified
ASV01562	0	0	0	0	0	0	0	0	0	0	0	0.123185	Bacteria;Proteobacteria;Alphaproteobacteria;Rhodospirillales;Terasakiellaceae;Terasakiella
ASV01580	0	0	0	0	0	0.00196223	0	0	0.0134782	0.0494828	0.00284673	0.0657785	Bacteria;Campylobacterota;Campylobacteria;Campylobacterales;Arcobacteraceae;Arcobacteraceae_unclassified
ASV01631	0	0	0	0	0.00480792	0	0	0.00118833	0	0.108244	0	0.0275074	Bacteria;Desulfobacterota;Desulfuromonadia;PB19;PB19_fa;PB19_ge
ASV01628	0	0	0	0	0	0	0	0	0	0.0262877	0.0512412	0.0478389	Bacteria;Proteobacteria;Gammaproteobacteria;Pseudomonadales;Cellvibrionaceae;Pseudomaricurvus
ASV01655	0	0.00100002	0	0	0	0	0	0	0	0.0262877	0.0768618	0.0119597	Bacteria;Proteobacteria;Gammaproteobacteria;Pseudomonadales;Cellvibrionaceae;Cellvibrionaceae_unclassified
ASV01767	0	0	0	0	0	0	0	0	0	0.0989655	0	0.0263114	Bacteria;Proteobacteria;Gammaproteobacteria;Gammaproteobacteria_unclassified;Gammaproteobacteria_unclassified;Gammaproteobacteria_unclassified
ASV01795	0	0	0	0	0	0	0	0	0	0.0170097	0	0.087306	Bacteria;Proteobacteria;Gammaproteobacteria;Pseudomonadales;Saccharospirillaceae;Saccharospirillaceae_unclassified
ASV01809	0	0	0	0	0	0	0	0	0	0.0108244	0	0.0908939	Bacteria;Proteobacteria;Gammaproteobacteria;Pseudomonadales;Spongiibacteraceae;Spongiibacteraceae_unclassified
ASV01845	0	0	0	0	0	0	0	0	0.00404345	0.00773168	0.0597814	0.0322912	Bacteria;Proteobacteria;Gammaproteobacteria;Enterobacterales;Vibrionaceae;Vibrio
ASV01972	0	0	0	0	0	0	0	0	0	0.0804095	0	0.0275074	Bacteria;Proteobacteria;Gammaproteobacteria;Pseudomonadales;Cellvibrionaceae;Cellvibrionaceae_unclassified
ASV02008	0	0	0	0	0	0	0	0	0	0.0154634	0	0.0753462	Bacteria;Proteobacteria;Gammaproteobacteria;Pseudomonadales;Saccharospirillaceae;Saccharospirillaceae_unclassified
ASV02035	0	0	0	0	0	0	0	0	0	0.0324731	0.0042701	0.0562107	Bacteria;Proteobacteria;Gammaproteobacteria;Enterobacterales;Colwelliaceae;Thalassotalea
ASV02108	0	0	0	0	0	0	0	0	0	0.0819558	0	0.0179396	Bacteria;Proteobacteria;Alphaproteobacteria;Kordiimonadales;Kordiimonadaceae;Kordiimonas
ASV02172	0	0.00400008	0	0	0	0	0	0	0.00134782	0.00618534	0.0654748	0.00478389	Bacteria;Proteobacteria;Gammaproteobacteria;Enterobacterales;Vibrionaceae;Vibrionaceae_unclassified
ASV02296	0	0	0	0	0	0	0	0	0	0.0247414	0.0555113	0.00478389	Bacteria;Proteobacteria;Alphaproteobacteria;Alphaproteobacteria_unclassified;Alphaproteobacteria_unclassified;Alphaproteobacteria_unclassified
ASV02348	0	0	0	0	0	0	0	0	0	0.0216487	0.058358	0	Bacteria;Proteobacteria;Gammaproteobacteria;Pseudomonadales;Cellvibrionaceae;Cellvibrionaceae_unclassified

## Sheet: JNO_JO1
asv	JO2e	JO2f	JO2g	JO2h	JNO1a	JNO1b	JNO1c	JNO1d	Taxonomy
ASV00001	1.14909	3.4751	0.0653413	0.415914	98.1737	79.4971	78.278	55.0458	Bacteria;Proteobacteria;Gammaproteobacteria;Gammaproteobacteria_unclassified;Gammaproteobacteria_unclassified;Gammaproteobacteria_unclassified
ASV00003	4.99062	7.07873	10.9217	8.29095	0	0	0	0	Bacteria;Proteobacteria;Gammaproteobacteria;Enterobacterales;Vibrionaceae;Vibrio
ASV00005	4.10757	6.80598	9.74559	8.8661	0	0.0123707	0	0.0119597	Bacteria;Proteobacteria;Gammaproteobacteria;Pseudomonadales;Halomonadaceae;Halomonas
ASV00006	29.3412	29.3314	34.8061	32.0361	0	0	0	0	Bacteria;Proteobacteria;Gammaproteobacteria;Legionellales;Legionellaceae;uncultured
ASV00011	11.5935	11.6909	14.0901	12.9563	0	0	0	0	Bacteria;Proteobacteria;Gammaproteobacteria;Legionellales;Legionellaceae;uncultured
ASV00012	0.758049	0.512141	0.166829	0.154482	1.15643	3.60606	2.72432	13.0947	Bacteria;Proteobacteria;Gammaproteobacteria;Enterobacterales;Alteromonadaceae;Alteromonas
ASV00013	1.42956	2.48516	3.46587	2.91021	0	0	0	0	Bacteria;Proteobacteria;Gammaproteobacteria;Pseudomonadales;Halomonadaceae;Halomonas
ASV00014	0.0609004	0.0735835	0.00556096	0	0	0	0	0	Archaea;Crenarchaeota;Nitrososphaeria;Nitrosopumilales;Nitrosopumilaceae;Candidatus_Nitrosopumilus
ASV00031	2.81264	1.83763	0.875852	1.22041	0.00134782	0	0	0	Bacteria;Proteobacteria;Alphaproteobacteria;Sphingomonadales;Sphingomonadaceae;Erythrobacter
ASV00033	2.06741	1.78857	0.335048	0.323225	0	0	0	0	Bacteria;Proteobacteria;Alphaproteobacteria;Rhodobacterales;Rhodobacteraceae;Rhodobacteraceae_unclassified
ASV00041	0	0	0	0.0154482	0	1.82777	6.24715	0.560911	Bacteria;Proteobacteria;Gammaproteobacteria;Pseudomonadales;Cellvibrionaceae;Cellvibrionaceae_unclassified
ASV00042	1.20999	0.914398	0.501877	0.519298	0	0	0	0.0131557	Bacteria;Bacteroidota;Bacteroidia;Flavobacteriales;Flavobacteriaceae;NS5_marine_group
ASV00043	0.721189	0.81923	0.104268	0.101008	0	0	0	0	Archaea;Crenarchaeota;Nitrososphaeria;Nitrosopumilales;Nitrosopumilaceae;Candidatus_Nitrosopumilus
ASV00064	0.161867	0.203091	0.258585	0.33392	0	0	0	0	Bacteria;Firmicutes;Bacilli;Lactobacillales;Streptococcaceae;Streptococcus
ASV00065	0	0	0	0	0	0.162365	0.027044	0.361184	Bacteria;Campylobacterota;Campylobacteria;Campylobacterales;Arcobacteraceae;Arcobacteraceae_unclassified
ASV00077	0.00160264	0	0	0	0.0175216	1.2015	0.811319	0.992657	Bacteria;Proteobacteria;Gammaproteobacteria;Pseudomonadales;Nitrincolaceae;Amphritea
ASV00080	0.338157	0.360069	0.318365	0.423044	0	0	0	0	Bacteria;Dependentiae;Babeliae;Babeliales;Babeliales_unclassified;Babeliales_unclassified
ASV00083	0.0144238	0	0.00278048	0	0	0.896875	2.26031	1.49496	Bacteria;Proteobacteria;Gammaproteobacteria;Pseudomonadales;Cellvibrionaceae;Cellvibrionaceae_unclassified
ASV00084	1.25166	1.31273	0.561657	0.344615	0	0	0	0	Bacteria;Proteobacteria;Alphaproteobacteria;NRL2;NRL2_fa;NRL2_ge
ASV00085	1.41193	1.82389	0.561657	0.385018	0	0	0	0	Bacteria;Planctomycetota;Planctomycetes;Planctomycetales;Gimesiaceae;uncultured
ASV00091	1.18435	0	0.0889754	0.0142599	0	0	0	0.00119597	Archaea;Crenarchaeota;Nitrososphaeria;Nitrosopumilales;Nitrosopumilaceae;Nitrosopumilaceae_unclassified
ASV00093	0.0464766	0.140299	0.111219	0.260243	0	0	0	0	Bacteria;Firmicutes;Bacilli;Lactobacillales;Carnobacteriaceae;Carnobacteriaceae_unclassified
ASV00099	0	0.0892813	3.83845	0	0	0	0	0	Bacteria;Proteobacteria;Alphaproteobacteria;Alphaproteobacteria_unclassified;Alphaproteobacteria_unclassified;Alphaproteobacteria_unclassified
ASV00108	1.06576	0.996811	0.497706	0.452752	0	0	0	0	Bacteria;Bacteroidota;Bacteroidia;Bacteroidia_unclassified;Bacteroidia_unclassified;Bacteroidia_unclassified
ASV00110	0.229178	0.24626	0.0597803	0.167554	0	0	0	0	Bacteria;Proteobacteria;Alphaproteobacteria;Rhodobacterales;Rhodobacteraceae;Pseudophaeobacter
ASV00111	0.102569	0.178563	0.222438	0.172307	0	0	0	0	Bacteria;Proteobacteria;Alphaproteobacteria;Rhizobiales;Rhizobiaceae;Brucella
ASV00112	0.74042	0.825117	0.266926	0.174684	0	0	0	0	Bacteria;Proteobacteria;Alphaproteobacteria;Alphaproteobacteria_unclassified;Alphaproteobacteria_unclassified;Alphaproteobacteria_unclassified
ASV00116	0.423097	0.421879	0.718754	0.828263	0	0	0	0	Bacteria;Verrucomicrobiota;Chlamydiae;Chlamydiales;Chlamydiales_unclassified;Chlamydiales_unclassified
ASV00118	0.0801321	0.159922	0.193243	0.168742	0	0	0	0	Bacteria;Proteobacteria;Alphaproteobacteria;Rhodobacterales;Rhodobacteraceae;Rhodobacteraceae_unclassified
ASV00138	0.0673109	0.0765269	0.0722925	0.120021	0	0	0	0	Bacteria;Firmicutes;Bacilli;Lactobacillales;Lactobacillales_unclassified;Lactobacillales_unclassified
ASV00148	0.0544898	0.077508	0.155707	0.127151	0	0	0	0	Bacteria;Proteobacteria;Gammaproteobacteria;Enterobacterales;Alteromonadaceae;Alishewanella
ASV00149	0.251615	0.134413	0.0639511	0.197262	0	0	0	0	Bacteria;Proteobacteria;Gammaproteobacteria;Pseudomonadales;Spongiibacteraceae;Spongiibacteraceae_unclassified
ASV00154	0.0961585	0.0294334	0.0389267	0.106949	0	0	0	0	Bacteria;Proteobacteria;Alphaproteobacteria;Rhizobiales;Methyloligellaceae;uncultured
ASV00157	0.0913505	0.126564	0.101488	0.0653579	0	0	0	0	Bacteria;Proteobacteria;Gammaproteobacteria;Xanthomonadales;Xanthomonadaceae;Stenotrophomonas
ASV00159	0.56413	0.903606	0.151536	0.0974427	0	0	0	0	Bacteria;Proteobacteria;Gammaproteobacteria;Burkholderiales;Nitrosomonadaceae;IS-44
ASV00161	0.219562	0.278636	0.343389	0.247172	0	0	0	0	Bacteria;Verrucomicrobiota;Chlamydiae;Chlamydiales;Chlamydiaceae;uncultured
ASV00163	0.0753241	0.102036	0.140414	0.160424	0	0	0	0	Bacteria;Proteobacteria;Alphaproteobacteria;Rhizobiales;Rhizobiaceae;Ochrobactrum
ASV00165	0.0464766	0.0794702	0.152926	0.156859	0	0	0	0	Bacteria;Proteobacteria;Gammaproteobacteria;Xanthomonadales;Xanthomonadaceae;Stenotrophomonas
ASV00170	0.461561	0.570027	0.0848047	0.0796178	0	0	0	0	Bacteria;Proteobacteria;Gammaproteobacteria;Burkholderiales;Methylophilaceae;OM43_clade
ASV00171	0.116993	0.382634	0.0152926	0.0653579	0	0.00463901	0.0128103	0.0227235	Bacteria;Proteobacteria;Alphaproteobacteria;Rhodobacterales;Rhodobacteraceae;Rhodobacteraceae_unclassified
ASV00179	0.190714	1.42948	0.0625608	0.00237665	0	0	0	0	Bacteria;Bacteroidota;Bacteroidia;Cytophagales;Cyclobacteriaceae;Fabibacter
ASV00181	0.0416687	0.0510179	0.0597803	0.0653579	0	0	0.00142337	0	Bacteria;Firmicutes;Bacilli;Lactobacillales;Enterococcaceae;Enterococcus
ASV00188	0.259628	0.253127	0.328097	0.325601	0	0	0	0	Bacteria;Proteobacteria;Gammaproteobacteria;Legionellales;Legionellaceae;uncultured
ASV00196	0	0	0	0	0.0471736	0.0247414	0.798508	0.472409	Bacteria;Proteobacteria;Gammaproteobacteria;Enterobacterales;Vibrionaceae;Vibrio
ASV00199	0.410276	0.311994	0.102878	0.122398	0	0	0	0.00358792	Bacteria;Proteobacteria;Alphaproteobacteria;Rhodobacterales;Rhodobacteraceae;Rhodobacteraceae_unclassified
ASV00200	0.0544898	0.0883002	0.127902	0.109326	0	0	0	0	Bacteria;Proteobacteria;Gammaproteobacteria;Xanthomonadales;Xanthomonadaceae;Stenotrophomonas
ASV00202	0	0.00294334	0	0	0.0903038	0.372667	0.237702	0.822829	Bacteria;Proteobacteria;Gammaproteobacteria;Enterobacterales;Alteromonadaceae;Alteromonadaceae_unclassified
ASV00204	0.125006	0.0971302	0.0486584	0.0451564	0	0	0	0	Bacteria;Proteobacteria;Gammaproteobacteria;Pseudomonadales;Pseudomonadales_unclassified;Pseudomonadales_unclassified
ASV00211	0.0721189	0.0676968	0.00556096	0.00712996	0	0	0	0.00597986	Bacteria;Proteobacteria;Gammaproteobacteria;Pseudomonadales;SAR86_clade;SAR86_clade_ge
ASV00213	0.0256423	0.060829	0.111219	0.0689229	0	0	0	0	Bacteria;Proteobacteria;Gammaproteobacteria;Pseudomonadales;Pseudomonadaceae;Pseudomonas
ASV00230	0.128211	0.129507	0.0389267	0.0677346	0	0	0.00284673	0	Bacteria;Proteobacteria;Alphaproteobacteria;Rhodobacterales;Rhodobacteraceae;Rhodobacteraceae_unclassified
ASV00236	0.184304	0.218788	0.28639	0.303023	0	0	0	0	Bacteria;Proteobacteria;Gammaproteobacteria;Coxiellales;Coxiellaceae;Coxiella
ASV00239	0.0496819	0.159922	0.00556096	0.0297081	0	0	0	0	Bacteria;Proteobacteria;Proteobacteria_unclassified;Proteobacteria_unclassified;Proteobacteria_unclassified;Proteobacteria_unclassified
ASV00241	0.00320528	0	0	0	0	0.0958728	0.0455477	0.180592	Bacteria;Proteobacteria;Gammaproteobacteria;Enterobacterales;Shewanellaceae;Psychrobium
ASV00242	0.149046	0.175619	0.0152926	0.0285198	0	0	0	0	Bacteria;Proteobacteria;Alphaproteobacteria;Rhodobacterales;Rhodobacteraceae;Rhodobacteraceae_unclassified
ASV00246	0.0592977	0.0274712	0.00556096	0.0213899	0	0	0	0	Bacteria;Proteobacteria;Gammaproteobacteria;Pseudomonadales;Cellvibrionaceae;Agaribacterium
ASV00247	0.275654	0.358106	0.241902	0.451564	0	0	0	0	Bacteria;Proteobacteria;Gammaproteobacteria;Coxiellales;Coxiellaceae;Coxiella
ASV00262	0.238794	0.175619	0.111219	0.0891244	0	0	0	0	Bacteria;Proteobacteria;Gammaproteobacteria;Pseudomonadales;Pseudohongiellaceae;Pseudohongiella
ASV00261	0.0368607	0.0215845	0.0834144	0.104573	0	0	0	0	Bacteria;Proteobacteria;Alphaproteobacteria;Rhizobiales;Rhizobiaceae;Allorhizobium-Neorhizobium-Pararhizobium-Rhizobium
ASV00268	0.0304502	0.0225656	0.00556096	0.0938777	0	0	0	0	Bacteria;Planctomycetota;Phycisphaerae;Phycisphaerales;Phycisphaeraceae;SM1A02
ASV00269	0.0240396	0.0382634	0.0333658	0.0534747	0	0	0	0	Bacteria;Bacteroidota;Bacteroidia;Flavobacteriales;Weeksellaceae;Chryseobacterium
ASV00280	0.176291	0.157959	0.236341	0.266185	0	0	0	0	Bacteria;Verrucomicrobiota;Chlamydiae;Chlamydiales;Chlamydiales_unclassified;Chlamydiales_unclassified
ASV00285	0	0	0	0	0	0.171643	0.00569346	0.995049	Bacteria;Proteobacteria;Gammaproteobacteria;Pseudomonadales;Saccharospirillaceae;Saccharospirillaceae_unclassified
ASV00291	0.421495	0.421879	0.127902	0.141411	0	0	0	0	Bacteria;Verrucomicrobiota;Verrucomicrobiae;Arctic97B-4_marine_group;Arctic97B-4_marine_group_fa;Arctic97B-4_marine_group_ge
ASV00295	0.262833	0.230562	0.0778535	0.058228	0	0	0	0	Bacteria;Proteobacteria;Gammaproteobacteria;Pseudomonadales;Pseudohongiellaceae;Pseudohongiella
ASV00297	0.423097	0.223694	0.0653413	0.123586	0	0	0	0	Bacteria;Proteobacteria;Alphaproteobacteria;Defluviicoccales;uncultured;uncultured_ge
ASV00301	0.0897479	0.0686779	0.0736827	0.168742	0	0	0	0	Bacteria;Proteobacteria;Gammaproteobacteria;Gammaproteobacteria_unclassified;Gammaproteobacteria_unclassified;Gammaproteobacteria_unclassified
ASV00305	0.352581	0.382634	0.182122	0.0926894	0	0	0.00142337	0	Bacteria;Bacteroidota;Bacteroidia;Bacteroidia_unclassified;Bacteroidia_unclassified;Bacteroidia_unclassified
ASV00308	0.040066	0.0578857	0.0611706	0.0784295	0	0	0	0	Bacteria;Proteobacteria;Gammaproteobacteria;Burkholderiales;Neisseriaceae;Neisseriaceae_unclassified
ASV00314	0.08494	0.0745646	0.136244	0.249548	0	0	0	0	Bacteria;Verrucomicrobiota;Chlamydiae;Chlamydiales;Simkaniaceae;Simkaniaceae_unclassified
ASV00315	0	0	0	0	0.0363911	0.0896875	0.0768618	0.0693664	Bacteria;Proteobacteria;Gammaproteobacteria;Pseudomonadales;Halomonadaceae;Halomonas
ASV00317	0	0	0	0	0	0.385038	0.597814	0.168632	Bacteria;Proteobacteria;Alphaproteobacteria;Alphaproteobacteria_unclassified;Alphaproteobacteria_unclassified;Alphaproteobacteria_unclassified
ASV00316	0.120198	0.197204	0.205756	0.247172	0	0	0	0	Bacteria;Proteobacteria;Gammaproteobacteria;Gammaproteobacteria_unclassified;Gammaproteobacteria_unclassified;Gammaproteobacteria_unclassified
ASV00321	0.341363	0.323767	0.0291951	0.0332731	0	0	0	0	Bacteria;Proteobacteria;Alphaproteobacteria;Rhodobacterales;Rhodobacteraceae;Rhodobacteraceae_unclassified
ASV00335	0	0	0	0	0.014826	0.0541218	0.513835	0.0490349	Bacteria;Proteobacteria;Gammaproteobacteria;Enterobacterales;Vibrionaceae;Vibrio
ASV00337	0.128211	0.129507	0.198804	0.21271	0	0	0	0	Bacteria;Dependentiae;Babeliae;Babeliales;Babeliales_unclassified;Babeliales_unclassified
ASV00341	0.0112185	0.126564	0.0069512	0.363628	0	0	0	0	Bacteria;Proteobacteria;Alphaproteobacteria;Alphaproteobacteria_unclassified;Alphaproteobacteria_unclassified;Alphaproteobacteria_unclassified
ASV00348	0	0	0	0	0	0.204116	0	0.686488	Bacteria;Proteobacteria;Gammaproteobacteria;Pseudomonadales;Saccharospirillaceae;Saccharospirillaceae_unclassified
ASV00349	0.0496819	0.0794702	0.0152926	0.0689229	0	0	0	0	Bacteria;Proteobacteria;Gammaproteobacteria;Pseudomonadales;Oleiphilaceae;Oleiphilus
ASV00351	0	0	0	0	0	0.210302	0	0.67692	Bacteria;Proteobacteria;Gammaproteobacteria;Pseudomonadales;Saccharospirillaceae;Saccharospirillaceae_unclassified
ASV00363	0.0480792	0.0961491	0.164048	0.196074	0	0	0	0	Bacteria;Verrucomicrobiota;Chlamydiae;Chlamydiales;Chlamydiales_unclassified;Chlamydiales_unclassified
ASV00370	0.253217	0.203091	0.0444877	0.0522863	0	0	0	0	Bacteria;Proteobacteria;Gammaproteobacteria;Ga0077536;Ga0077536_fa;Ga0077536_ge
ASV00372	0.112185	0.138337	0.150146	0.133092	0	0	0	0	Bacteria;Proteobacteria;Gammaproteobacteria;Gammaproteobacteria_unclassified;Gammaproteobacteria_unclassified;Gammaproteobacteria_unclassified
ASV00375	0.129814	0.121658	0.183512	0.115268	0	0	0	0	Bacteria;Proteobacteria;Gammaproteobacteria;Gammaproteobacteria_unclassified;Gammaproteobacteria_unclassified;Gammaproteobacteria_unclassified
ASV00382	0.0913505	0.0892813	0.00417072	0.0130716	0	0	0	0	Archaea;Crenarchaeota;Nitrososphaeria;Nitrosopumilales;Nitrosopumilaceae;Candidatus_Nitrosopumilus
ASV00387	0.171483	0.12362	0.226609	0.224594	0	0	0	0	Bacteria;Proteobacteria;Gammaproteobacteria;Coxiellales;Coxiellaceae;Coxiella
ASV00390	0.30931	0.229581	0.0736827	0.134281	0	0	0	0	Bacteria;Proteobacteria;Gammaproteobacteria;Francisellales;Francisellaceae;uncultured
ASV00389	0.184304	0.104979	0	0.135469	0	0	0	0	Bacteria;Proteobacteria;Alphaproteobacteria;Rhodobacterales;Rhodobacteraceae;Aliiroseovarius
ASV00392	0	0	0	0	0.0700865	0.247414	0.109599	0.3265	Bacteria;Proteobacteria;Gammaproteobacteria;Enterobacterales;Vibrionaceae;Vibrio
ASV00416	0	0	0	0	0	0.565959	0	0.221255	Bacteria;Verrucomicrobiota;Lentisphaeria;Lentisphaerales;Lentisphaeraceae;Lentisphaera
ASV00440	0	0	0	0	0	0.13917	0.43128	0.0538187	Bacteria;Proteobacteria;Gammaproteobacteria;Pseudomonadales;Cellvibrionaceae;Cellvibrionaceae_unclassified
ASV00447	0.0256423	0.0235467	0.0278048	0.0629813	0	0	0	0	Bacteria;Verrucomicrobiota;Chlamydiae;Chlamydiales;Simkaniaceae;Simkaniaceae_unclassified
ASV00454	0	0	0	0	0	0.310814	0.00569346	0.339656	Bacteria;Proteobacteria;Gammaproteobacteria;Pseudomonadales;Pseudomonadales_unclassified;Pseudomonadales_unclassified
ASV00455	0.158661	0.095168	0.0806339	0.114079	0	0	0	0	Bacteria;Gemmatimonadota;BD2-11_terrestrial_group;BD2-11_terrestrial_group_or;BD2-11_terrestrial_group_fa;BD2-11_terrestrial_group_ge
ASV00459	0.214754	0.108904	0.0764632	0.0463447	0	0	0	0	Bacteria;Proteobacteria;Alphaproteobacteria;Rhodospirillales;Magnetospiraceae;uncultured
ASV00462	0.221164	0	0.0667315	0	0	0	0	0	Bacteria;Acidobacteriota;Vicinamibacteria;Subgroup_9;Subgroup_9_fa;Subgroup_9_ge
ASV00467	0.022437	0.0353201	0.00139024	0.0760529	0	0	0	0	Bacteria;Proteobacteria;Alphaproteobacteria;Sneathiellales;Sneathiellaceae;Sneathiella
ASV00480	0.142635	0.0264901	0	0.385018	0	0	0	0	Bacteria;Bacteroidota;Bacteroidia;Chitinophagales;uncultured;uncultured_ge
ASV00482	0.0977611	0.104979	0.127902	0.221029	0	0	0	0	Bacteria;Proteobacteria;Alphaproteobacteria;Rhizobiales;Rhizobiaceae;Aurantimonas
ASV00502	0.0464766	0.118715	0.0861949	0.183002	0	0	0	0	Bacteria;Verrucomicrobiota;Chlamydiae;Chlamydiales;Chlamydiales_unclassified;Chlamydiales_unclassified
ASV00515	0.0480792	0.0470935	0	0.282822	0	0	0.0042701	0.00239194	Bacteria;Proteobacteria;Gammaproteobacteria;Enterobacterales;Alteromonadaceae;Aestuariibacter
ASV00517	0.116993	0.180525	0.0264146	0.0166366	0	0	0	0	Bacteria;Bacteroidota;Bacteroidia;Sphingobacteriales;NS11-12_marine_group;NS11-12_marine_group_ge
ASV00521	0.0560924	0.0588668	0.0069512	0.0285198	0	0	0	0	Bacteria;Proteobacteria;Alphaproteobacteria;Caulobacterales;Hyphomonadaceae;Maricaulis
ASV00522	0.0641056	0.0932058	0.184902	0.173496	0	0	0	0	Bacteria;Proteobacteria;Gammaproteobacteria;Enterobacterales;Vibrionaceae;Vibrionaceae_unclassified
ASV00537	0	0	0	0	0	0.171643	0.0213505	0.327696	Bacteria;Bdellovibrionota;Bdellovibrionia;Bacteriovoracales;Bacteriovoracaceae;Halobacteriovorax
ASV00545	0.0785294	0.0627913	0.0889754	0.206769	0	0	0	0	Bacteria;Verrucomicrobiota;Chlamydiae;Chlamydiales;Simkaniaceae;uncultured
ASV00552	0.0673109	0.0941869	0.120951	0.19845	0	0	0	0	Bacteria;Proteobacteria;Gammaproteobacteria;Pseudomonadales;Halomonadaceae;Halomonas
ASV00557	0.0464766	0.0922247	0.100097	0.0915011	0	0	0	0	Bacteria;Proteobacteria;Gammaproteobacteria;Coxiellales;Coxiellaceae;Coxiella
ASV00560	0.0528872	0.103017	0.123731	0.186567	0	0	0	0	Bacteria;Proteobacteria;Gammaproteobacteria;Legionellales;Legionellaceae;uncultured
ASV00564	0.0384634	0.060829	0.0973168	0.0534747	0	0	0	0	Bacteria;Proteobacteria;Gammaproteobacteria;Gammaproteobacteria_unclassified;Gammaproteobacteria_unclassified;Gammaproteobacteria_unclassified
ASV00576	0.0512845	0.0794702	0.114	0.127151	0	0	0	0	Bacteria;Verrucomicrobiota;Chlamydiae;Chlamydiales;Simkaniaceae;Simkaniaceae_unclassified
ASV00577	0	0	0	0	0.00134782	0.0386584	0.0298907	0.25235	Bacteria;Proteobacteria;Gammaproteobacteria;Gammaproteobacteria_unclassified;Gammaproteobacteria_unclassified;Gammaproteobacteria_unclassified
ASV00583	0.0480792	0.0961491	0.00973168	0.172307	0	0	0	0	Bacteria;Proteobacteria;Alphaproteobacteria;Rickettsiales;Rickettsiales_unclassified;Rickettsiales_unclassified
ASV00610	0	0	0	0	0.00673909	0.140717	0	0.0346832	Bacteria;Proteobacteria;Gammaproteobacteria;Enterobacterales;Vibrionaceae;Photobacterium
ASV00619	0.174688	0.15894	0.0222438	0.0368381	0	0	0	0	Bacteria;Proteobacteria;Gammaproteobacteria;Pseudomonadales;KI89A_clade;KI89A_clade_ge
ASV00639	0.179496	0.0922247	0.0291951	0.0261432	0	0	0	0	Bacteria;Proteobacteria;Alphaproteobacteria;Rhodobacterales;Rhodobacteraceae;Rhodobacteraceae_unclassified
ASV00643	0.153854	0.155997	0.0542194	0.0344615	0	0	0	0	Bacteria;Bacteroidota;Bacteroidia;Flavobacteriales;Cryomorphaceae;Cryomorphaceae_unclassified
ASV00652	0.209946	0.147167	0.0152926	0.0285198	0	0	0	0	Bacteria;Verrucomicrobiota;Lentisphaeria;Lentisphaerales;Lentisphaeraceae;Lentisphaera
ASV00656	0.107377	0.108904	0.0389267	0.0178249	0	0	0	0	Bacteria;Proteobacteria;Gammaproteobacteria;Burkholderiales;Methylophilaceae;OM43_clade
ASV00665	0.203535	0.0686779	0.0389267	0.0724879	0	0	0	0	Bacteria;Proteobacteria;Alphaproteobacteria;Thalassobaculales;Nisaeaceae;Nisaeaceae_unclassified
ASV00664	0.0272449	0.0598479	0.0820242	0.0760529	0	0	0	0	Bacteria;Proteobacteria;Gammaproteobacteria;Coxiellales;Coxiellaceae;Coxiella
ASV00667	0.0945558	0.0735835	0.00278048	0.0712996	0	0	0	0	Bacteria;Proteobacteria;Gammaproteobacteria;Pseudomonadales;Halieaceae;Pseudohaliea
ASV00673	0.463163	0.00392445	0.00417072	0.0130716	0	0	0	0	Bacteria;Proteobacteria;Gammaproteobacteria;Gammaproteobacteria_unclassified;Gammaproteobacteria_unclassified;Gammaproteobacteria_unclassified
ASV00679	0.0769268	0.025509	0.040317	0.24123	0	0	0	0	Bacteria;Bacteroidota;Bacteroidia;Cytophagales;Cyclobacteriaceae;uncultured
ASV00706	0	0	0	0	0.00943473	0.0340194	0.0256206	0.161456	Bacteria;Proteobacteria;Gammaproteobacteria;Enterobacterales;Enterobacterales_unclassified;Enterobacterales_unclassified
ASV00708	0.161867	0.125583	0.0556096	0.0202015	0	0	0	0	Bacteria;Proteobacteria;Gammaproteobacteria;Pseudomonadales;Porticoccaceae;Porticoccaceae_unclassified
ASV00719	0	0	0	0	0	0.298443	0.0128103	0.08611	Bacteria;Proteobacteria;Gammaproteobacteria;Pseudomonadales;Nitrincolaceae;Nitrincolaceae_ge
ASV00723	0	0	0	0	0	0.0788631	0.183614	0.116009	Bacteria;Proteobacteria;Gammaproteobacteria;Pseudomonadales;Cellvibrionaceae;Cellvibrionaceae_unclassified
ASV00733	0	0	0	0	0	0.26597	0	0.121989	Bacteria;Bacteroidota;Bacteroidia;Flavobacteriales;Flavobacteriaceae;Pseudofulvibacter
ASV00734	0.0336555	0.0421879	0.11817	0.0522863	0	0	0	0	Bacteria;Proteobacteria;Gammaproteobacteria;Gammaproteobacteria_unclassified;Gammaproteobacteria_unclassified;Gammaproteobacteria_unclassified
ASV00743	0	0	0	0	0.00134782	0.0494828	0.00996356	0.119597	Bacteria;Campylobacterota;Campylobacteria;Campylobacterales;Arcobacteraceae;Poseidonibacter
ASV00755	0.0641056	0.0637724	0.0903656	0.118833	0	0	0	0	Bacteria;Proteobacteria;Gammaproteobacteria;Enterobacterales;Vibrionaceae;Vibrionaceae_unclassified
ASV00756	0.0673109	0.0676968	0.0583901	0.139034	0	0	0	0	Bacteria;Proteobacteria;Gammaproteobacteria;Legionellales;Legionellaceae;uncultured
ASV00761	0	0	0	0	0	0.182468	0.027044	0.119597	Bacteria;Proteobacteria;Alphaproteobacteria;Kordiimonadales;Kordiimonadaceae;Kordiimonas
ASV00763	0.0897479	0.0569046	0.0875852	0.105761	0	0	0	0	Bacteria;Proteobacteria;Gammaproteobacteria;Legionellales;Legionellaceae;uncultured
ASV00768	0.105774	0.0726024	0.0625608	0.0926894	0	0	0	0	Bacteria;Proteobacteria;Gammaproteobacteria;Gammaproteobacteria_unclassified;Gammaproteobacteria_unclassified;Gammaproteobacteria_unclassified
ASV00790	0	0	0	0	0	0.108244	0.182191	0.0526228	Bacteria;Proteobacteria;Gammaproteobacteria;Pseudomonadales;Cellvibrionaceae;Cellvibrionaceae_unclassified
ASV00788	0.0737215	0.0598479	0.0722925	0.112891	0	0	0	0	Bacteria;Proteobacteria;Gammaproteobacteria;Legionellales;Legionellaceae;uncultured
ASV00789	0.08494	0.0892813	0.0305853	0.0106949	0	0	0	0	Bacteria;Verrucomicrobiota;Verrucomicrobiae;Pedosphaerales;Pedosphaeraceae;SCGC_AAA164-E04
ASV00796	0	0	0	0	0	0.154634	0	0.181788	Bacteria;Bdellovibrionota;Bdellovibrionia;Bacteriovoracales;Bacteriovoracaceae;Bacteriovoracaceae_unclassified
ASV00810	0.0240396	0.0245278	0.00139024	0.0891244	0	0	0	0	Bacteria;Proteobacteria;Alphaproteobacteria;Sneathiellales;Sneathiellaceae;Sneathiella
ASV00831	0.0352581	0.0539612	0.0653413	0.0724879	0	0	0	0	Bacteria;Proteobacteria;Gammaproteobacteria;Diplorickettsiales;Diplorickettsiaceae;Aquicella
ASV00832	0.0512845	0.0284523	0.0875852	0.058228	0	0	0	0	Bacteria;Proteobacteria;Gammaproteobacteria;Coxiellales;Coxiellaceae;Coxiella
ASV00835	0.0544898	0.086338	0.0291951	0.0308965	0	0	0	0	Bacteria;Proteobacteria;Gammaproteobacteria;Pseudomonadales;Porticoccaceae;Porticoccus
ASV00848	0.0368607	0.0549424	0.0709023	0.0320848	0	0	0	0	Bacteria;Proteobacteria;Gammaproteobacteria;Gammaproteobacteria_unclassified;Gammaproteobacteria_unclassified;Gammaproteobacteria_unclassified
ASV00855	0.0961585	0.0206034	0.00278048	0.0047533	0	0	0	0	Bacteria;Bacteroidota;Bacteroidia;Flavobacteriales;Cryomorphaceae;uncultured
ASV00874	0.0576951	0.0824135	0.00973168	0.0344615	0	0	0	0	Bacteria;Proteobacteria;Alphaproteobacteria;Alphaproteobacteria_unclassified;Alphaproteobacteria_unclassified;Alphaproteobacteria_unclassified
ASV00918	0.0288475	0.0313956	0.0681218	0.051098	0	0	0	0	Bacteria;Dependentiae;Babeliae;Babeliales;Babeliales_unclassified;Babeliales_unclassified
ASV00944	0.044874	0.0363012	0.0542194	0.0629813	0	0	0	0	Bacteria;Proteobacteria;Gammaproteobacteria;Coxiellales;Coxiellaceae;Coxiella
ASV00968	0.129814	0.0726024	0.0166829	0.0225782	0	0	0	0	Bacteria;Bacteroidota;Bacteroidia;Flavobacteriales;Cryomorphaceae;Cryomorphaceae_unclassified
ASV00971	0.0160264	0.0264901	0.0389267	0.0689229	0	0	0	0	Bacteria;Bacteria_unclassified;Bacteria_unclassified;Bacteria_unclassified;Bacteria_unclassified;Bacteria_unclassified
ASV00983	0.0368607	0.043169	0.0792437	0.0796178	0	0	0	0	Bacteria;Proteobacteria;Gammaproteobacteria;Legionellales;Legionellaceae;uncultured
ASV00981	0.0240396	0.043169	0.0222438	0.0677346	0	0	0	0	Bacteria;Verrucomicrobiota;Chlamydiae;Chlamydiales;Chlamydiales_unclassified;Chlamydiales_unclassified
ASV01004	0	0	0	0	0	0.222672	0.00711683	0.0382711	Bacteria;Proteobacteria;Alphaproteobacteria;Kordiimonadales;Kordiimonadaceae;Kordiimonas
ASV01001	0	0	0	0	0.00134782	0.0819558	0.0526645	0.083718	Bacteria;Proteobacteria;Gammaproteobacteria;Pseudomonadales;Nitrincolaceae;Nitrincolaceae_unclassified
ASV01007	0.0544898	0.0461123	0.0389267	0.0915011	0	0	0	0	Bacteria;Verrucomicrobiota;Chlamydiae;Chlamydiales;Simkaniaceae;Simkaniaceae_unclassified
ASV01021	0	0	0	0	0	0.108244	0.0597814	0.0597986	Bacteria;Proteobacteria;Gammaproteobacteria;Pseudomonadales;Nitrincolaceae;Nitrincolaceae_unclassified
ASV01026	0.0416687	0.0490557	0.0444877	0.0855595	0	0	0	0	Bacteria;Proteobacteria;Gammaproteobacteria;Legionellales;Legionellaceae;uncultured
ASV01030	0.0416687	0.0372823	0.0472682	0.0641696	0	0	0	0	Bacteria;Bacteria_unclassified;Bacteria_unclassified;Bacteria_unclassified;Bacteria_unclassified;Bacteria_unclassified
ASV01037	0.0336555	0.0441501	0.0375365	0.051098	0	0	0	0	Bacteria;Dependentiae;Babeliae;Babeliales;Vermiphilaceae;Vermiphilaceae_ge
ASV01043	0.0913505	0.060829	0.00556096	0.0606046	0	0	0	0	Bacteria;Bacteria_unclassified;Bacteria_unclassified;Bacteria_unclassified;Bacteria_unclassified;Bacteria_unclassified
ASV01044	0.0240396	0.0569046	0.0681218	0.0641696	0	0	0	0	Bacteria;Proteobacteria;Gammaproteobacteria;Gammaproteobacteria_unclassified;Gammaproteobacteria_unclassified;Gammaproteobacteria_unclassified
ASV01051	0.0544898	0.0451312	0.0264146	0.0891244	0	0	0	0	Bacteria;Planctomycetota;Planctomycetes;Planctomycetales;Gimesiaceae;uncultured
ASV01055	0.0416687	0.0676968	0.0500487	0.051098	0	0	0	0	Bacteria;Verrucomicrobiota;Chlamydiae;Chlamydiales;Chlamydiales_unclassified;Chlamydiales_unclassified
ASV01060	0	0	0	0	0	0.188653	0	0.0550147	Bacteria;Proteobacteria;Gammaproteobacteria;Pseudomonadales;Nitrincolaceae;Neptuniibacter
ASV01064	0.0304502	0.0421879	0.0681218	0.0724879	0	0	0	0	Bacteria;Proteobacteria;Gammaproteobacteria;Legionellales;Legionellaceae;uncultured
ASV01080	0.0592977	0.0215845	0.0152926	0.0701112	0	0	0	0	Bacteria;Planctomycetota;OM190;OM190_or;OM190_fa;OM190_ge
ASV01094	0.0368607	0.0363012	0.0653413	0.0701112	0	0	0	0	Bacteria;Proteobacteria;Gammaproteobacteria;Pseudomonadales;Halomonadaceae;Halomonas
ASV01101	0.00961585	0.0402257	0.0152926	0.124774	0	0	0	0	Bacteria;Proteobacteria;Gammaproteobacteria;Piscirickettsiales;Piscirickettsiaceae;Candidatus_Endoecteinascidia
ASV01111	0	0	0	0	0	0.0324731	0.132373	0.0215275	Bacteria;Proteobacteria;Gammaproteobacteria;Pseudomonadales;Cellvibrionaceae;Cellvibrionaceae_unclassified
ASV01156	0.0416687	0.103998	0.00417072	0.0225782	0	0	0	0	Bacteria;Bacteria_unclassified;Bacteria_unclassified;Bacteria_unclassified;Bacteria_unclassified;Bacteria_unclassified
ASV01178	0.0144238	0.00883002	0	0.143787	0	0	0	0	Bacteria;Planctomycetota;OM190;OM190_or;OM190_fa;OM190_ge
ASV01183	0.00961585	0.0637724	0.0569999	0.0451564	0	0	0	0	Bacteria;Proteobacteria;Gammaproteobacteria;Coxiellales;Coxiellaceae;Coxiella
ASV01190	0	0	0	0	0	0.0371121	0.111023	0.0346832	Bacteria;Proteobacteria;Gammaproteobacteria;Gammaproteobacteria_unclassified;Gammaproteobacteria_unclassified;Gammaproteobacteria_unclassified
ASV01277	0.022437	0.0392445	0.0430975	0.0522863	0	0	0	0	Bacteria;Verrucomicrobiota;Chlamydiae;Chlamydiales;Simkaniaceae;Simkaniaceae_unclassified
ASV01293	0.0352581	0.0470935	0.0278048	0.0522863	0	0	0	0	Bacteria;Proteobacteria;Gammaproteobacteria;Legionellales;Legionellaceae;uncultured
ASV01322	0.0304502	0.0363012	0.0375365	0.0558513	0	0	0	0	Bacteria;Proteobacteria;Gammaproteobacteria;Legionellales;Legionellaceae;uncultured
ASV01396	0.0128211	0.0363012	0.0375365	0.058228	0	0	0	0	Bacteria;Proteobacteria;Gammaproteobacteria;Legionellales;Legionellaceae;uncultured
ASV01414	0.0785294	0.0323767	0.0069512	0.0368381	0	0	0	0	Bacteria;Hydrogenedentes;Hydrogenedentia;Hydrogenedentiales;Hydrogenedensaceae;Hydrogenedensaceae_ge
ASV01476	0.0785294	0.0333579	0.00556096	0.0297081	0	0	0	0	Bacteria;Verrucomicrobiota;Lentisphaeria;Lentisphaerales;Lentisphaeraceae;Lentisphaera
ASV01489	0.0464766	0.00392445	0.0194634	0.0558513	0	0	0	0	Bacteria;Planctomycetota;OM190;OM190_or;OM190_fa;OM190_ge
ASV01505	0.00961585	0.0264901	0.0444877	0.0522863	0	0	0	0	Bacteria;Proteobacteria;Gammaproteobacteria;Pseudomonadales;Halomonadaceae;Halomonas
ASV01523	0.0208343	0.0313956	0.0250243	0.0522863	0	0	0	0	Bacteria;Dependentiae;Babeliae;Babeliales;Babeliales_unclassified;Babeliales_unclassified
ASV01536	0	0	0	0	0.00943473	0.0247414	0.0170804	0.0717583	Bacteria;Proteobacteria;Gammaproteobacteria;Enterobacterales;Alteromonadaceae;Alteromonadaceae_unclassified
ASV01622	0.0176291	0.0196223	0.0139024	0.0606046	0	0	0	0	Bacteria;Proteobacteria;Gammaproteobacteria;Gammaproteobacteria_unclassified;Gammaproteobacteria_unclassified;Gammaproteobacteria_unclassified
ASV01845	0	0	0	0	0.00404345	0.00773168	0.0597814	0.0322912	Bacteria;Proteobacteria;Gammaproteobacteria;Enterobacterales;Vibrionaceae;Vibrio
ASV01894	0.00480792	0.0137356	0.0500487	0.0237665	0	0	0	0	Bacteria;Proteobacteria;Gammaproteobacteria;Gammaproteobacteria_unclassified;Gammaproteobacteria_unclassified;Gammaproteobacteria_unclassified

[truncated: 5 more sheets: JNO_JO2, JO1_JO2, JO_AD, JO1_AD, JO2_AD]
